# Supplementary material for: (18-Crown-6-κ6 O)(pyrazolato-κ2 N,N′)-potassium(I)
Source: Acta Crystallogr Sect E Struct Rep Online. 2009 Jan 10;65(Pt 2):m171. doi: 10.1107/S1600536808043237 (PMC2968139; doi:10.1107/S1600536808043237)
Supplement: Supplementary file 1 [file e-65-0m171-sup1.cif]

##############################################################################
###                                                                        ###
###        Electronic paper (Acta Crystallographica Section E)             ###
###                                                                        ###
##############################################################################
#                                                                            #
# This CIF contains the data in a paper accepted for publication in Acta     #
# Crystallographica Section E. It conforms to the requirements of Notes      #
# for Authors for Section E, and has been peer reviewed under the auspices   #
# of the IUCr Commission on Journals.                                        #
#                                                                            #
# Full details of the Crystallographic Information File format               #
# are given in the paper "The Crystallographic Information File (CIF):       #
# a New Standard Archive File for Crystallography" by S. R. Hall, F. H.      #
# Allen and I. D. Brown [Acta Cryst. (1991), A47, 655-685].                  #
#                                                                            #
# The current version of the core CIF dictionary is obtainable from          #
# ftp://ftp.iucr.org/pub/cif_core.dic. The current version number is 2.4.    #
#                                                                            #
# Software is freely available for graphical display of the structure(s) in  #
# this CIF.  For information consult the CIF home page http://www.iucr.org/  #
# cif/home.html                                                              #
#                                                                            #
# This file may be used for bona fide research purposes within the           #
# scientific community so long as proper attribution is given to the journal # 
# article from which it was obtained.                                        #
#                                                                            #
##############################################################################
                                             
data_I
_audit_creation_method     SHELXL-97
_chemical_name_systematic
;
(18-Crown-6)(pyrazolato-\k^2^<i>N</i>,<i>N</i>')potassium(I)
;
_chemical_name_common     ?
_chemical_formula_moiety     'C15 H27 K N2 O6'
_chemical_formula_sum     'C15 H27 K N2 O6'
_chemical_formula_iupac     '[K (C3 H3 N2) (C12 H24 O6)]'
_chemical_formula_weight     370.49
_chemical_melting_point     ?
_symmetry_cell_setting     Monoclinic
_symmetry_space_group_name_H-M     'P 21/n'
_symmetry_space_group_name_Hall     '-P 2yn'
loop_
    _symmetry_equiv_pos_as_xyz
    'x, y, z'
    '-x+1/2, y+1/2, -z+1/2'
    '-x, -y, -z'
    'x-1/2, -y-1/2, z-1/2'
_cell_length_a     11.5330(6)
_cell_length_b     8.2369(5)
_cell_length_c     20.7622(10)
_cell_angle_alpha     90.00
_cell_angle_beta     101.612(4)
_cell_angle_gamma     90.00
_cell_volume     1931.96(18)
_cell_formula_units_Z     4
_cell_measurement_reflns_used     23906
_cell_measurement_theta_min     2.5
_cell_measurement_theta_max     25.9
_cell_measurement_temperature     173(2)
_exptl_crystal_description     needle
_exptl_crystal_colour     colourless
_exptl_crystal_size_max     0.25
_exptl_crystal_size_mid     0.12
_exptl_crystal_size_min     0.12
_exptl_crystal_density_diffrn     1.274
_exptl_crystal_density_meas     ?
_exptl_crystal_density_method     'not measured'
_exptl_crystal_F_000     792
_exptl_absorpt_coefficient_mu     0.305
_exptl_absorpt_correction_type     multi-scan
_exptl_absorpt_process_details     '(MULABS; Spek, 2003; Blessing, 1995)'
_exptl_absorpt_correction_T_min     0.9186
_exptl_absorpt_correction_T_max     0.9655
_exptl_special_details
;
;
_diffrn_ambient_temperature     173(2)
_diffrn_radiation_type     MoK\a
_diffrn_radiation_wavelength     0.71073
_diffrn_radiation_source     'fine-focus sealed tube'
_diffrn_radiation_monochromator     graphite
_diffrn_measurement_device_type     'STOE IPDS II two-circle-diffractometer'
_diffrn_measurement_method     \w
_diffrn_detector_area_resol_mean     ?
_diffrn_reflns_number     23118
_diffrn_reflns_av_R_equivalents     0.0335
_diffrn_reflns_av_sigmaI/netI     0.0165
_diffrn_reflns_theta_min     2.67
_diffrn_reflns_theta_max     25.60
_diffrn_reflns_theta_full     25.00
_diffrn_measured_fraction_theta_max     0.994
_diffrn_measured_fraction_theta_full     0.999
_diffrn_reflns_limit_h_min     -12
_diffrn_reflns_limit_h_max     14
_diffrn_reflns_limit_k_min     -9
_diffrn_reflns_limit_k_max     9
_diffrn_reflns_limit_l_min     -25
_diffrn_reflns_limit_l_max     25
_diffrn_standards_number     0
_diffrn_standards_interval_count     .
_diffrn_standards_interval_time     .
_diffrn_standards_decay_%     ?
_refine_special_details
;
Refinement of <i>F</i>^2^ against ALL reflections. The weighted <i>R</i>-factor
<i>wR</i> and goodness of fit <i>S</i> are based on <i>F</i>^2^, conventional
<i>R</i>-factors <i>R</i> are based on <i>F</i>, with <i>F</i> set to zero for
negative <i>F</i>^2^. The threshold expression of <i>F</i>^2^ >
\s(<i>F</i>^2^) is used only for calculating <i>R</i>-factors(gt) <i>etc</i>.
and is not relevant to the choice of reflections for refinement.
<i>R</i>-factors based on <i>F</i>^2^ are statistically about twice as large
as those based on <i>F</i>, and <i>R</i>- factors based on ALL data will be
even larger.
;
_reflns_number_total     3602
_reflns_number_gt     3234
_reflns_threshold_expression     I>2\s(I)
_refine_ls_structure_factor_coef     Fsqd
_refine_ls_matrix_type     full
_refine_ls_R_factor_all     0.0295
_refine_ls_R_factor_gt     0.0255
_refine_ls_wR_factor_gt     0.0646
_refine_ls_wR_factor_ref     0.0662
_refine_ls_goodness_of_fit_ref     1.028
_refine_ls_restrained_S_all     1.028
_refine_ls_number_reflns     3602
_refine_ls_number_parameters     218
_refine_ls_number_restraints     0
_refine_ls_hydrogen_treatment     constr
_refine_ls_weighting_scheme     calc
_refine_ls_weighting_details
         'calc w=1/[\s^2^(Fo^2^)+(0.0360P)^2^+0.3751P] where P=(Fo^2^+2Fc^2^)/3'
_atom_sites_solution_hydrogens     geom
_atom_sites_solution_primary     direct
_atom_sites_solution_secondary     difmap
_refine_ls_shift/su_max     0.001
_refine_ls_shift/su_mean     0.000
_refine_diff_density_max     0.175
_refine_diff_density_min     -0.195
_refine_ls_extinction_method     SHELXL
_refine_ls_extinction_coef     0.0099(8)
_refine_ls_extinction_expression
                                  'Fc^*^=kFc[1+0.001xFc^2^\l^3^/sin(2\q)]^-1/4^'
loop_
    _atom_type_symbol
    _atom_type_description
    _atom_type_scat_dispersion_real
    _atom_type_scat_dispersion_imag
    _atom_type_scat_source
    'C' 'C' 0.0033 0.0016
                         'International Tables Vol C Tables 4.2.6.8 and 6.1.1.4'
    'H' 'H' 0.0000 0.0000
                         'International Tables Vol C Tables 4.2.6.8 and 6.1.1.4'
    'K' 'K' 0.2009 0.2494
                         'International Tables Vol C Tables 4.2.6.8 and 6.1.1.4'
    'N' 'N' 0.0061 0.0033
                         'International Tables Vol C Tables 4.2.6.8 and 6.1.1.4'
    'O' 'O' 0.0106 0.0060
                         'International Tables Vol C Tables 4.2.6.8 and 6.1.1.4'
_computing_data_collection     'X-Area (Stoe & Cie, 2001)'
_computing_cell_refinement     'X-Area (Stoe & Cie, 2001)'
_computing_data_reduction     'X-Area (Stoe & Cie, 2001)'
_computing_structure_solution     'SHELXS97 (Sheldrick, 2008)'
_computing_structure_refinement     'SHELXL97 (Sheldrick, 2008)'
_computing_molecular_graphics     'XP in SHELXTL-Plus (Sheldrick, 2008)'
_computing_publication_material     'SHELXL97 (Sheldrick, 2008)'
loop_
    _atom_site_type_symbol
    _atom_site_label
    _atom_site_fract_x
    _atom_site_fract_y
    _atom_site_fract_z
    _atom_site_U_iso_or_equiv
    _atom_site_adp_type
    _atom_site_calc_flag
    _atom_site_refinement_flags
    _atom_site_occupancy
    _atom_site_disorder_assembly
    _atom_site_disorder_group
    K K1 0.50031(2) 0.36001(3) 0.173982(11) 0.02711(9) Uani d . 1 . .
    O O1 0.70384(7) 0.33603(10) 0.10488(4) 0.03149(19) Uani d . 1 . .
    C C2 0.72895(12) 0.16959(15) 0.09518(6) 0.0375(3) Uani d . 1 . .
    H H2A 0.7929 0.1606 0.0699 0.045 Uiso calc R 1 . .
    H H2B 0.6576 0.1149 0.0700 0.045 Uiso calc R 1 . .
    C C3 0.76649(11) 0.09050(15) 0.16099(6) 0.0341(3) Uani d . 1 . .
    H H3A 0.7879 -0.0243 0.1554 0.041 Uiso calc R 1 . .
    H H3B 0.8366 0.1469 0.1866 0.041 Uiso calc R 1 . .
    O O4 0.67091(7) 0.09896(9) 0.19483(4) 0.02900(18) Uani d . 1 . .
    C C5 0.69922(11) 0.02037(14) 0.25736(6) 0.0316(3) Uani d . 1 . .
    H H5A 0.7675 0.0750 0.2856 0.038 Uiso calc R 1 . .
    H H5B 0.7209 -0.0943 0.2517 0.038 Uiso calc R 1 . .
    C C6 0.59374(11) 0.02826(13) 0.28891(6) 0.0312(3) Uani d . 1 . .
    H H6A 0.5233 -0.0153 0.2585 0.037 Uiso calc R 1 . .
    H H6B 0.6078 -0.0382 0.3295 0.037 Uiso calc R 1 . .
    O O7 0.57370(7) 0.19353(9) 0.30449(4) 0.02792(18) Uani d . 1 . .
    C C8 0.48115(11) 0.20382(16) 0.34087(6) 0.0369(3) Uani d . 1 . .
    H H8A 0.5059 0.1486 0.3838 0.044 Uiso calc R 1 . .
    H H8B 0.4093 0.1489 0.3164 0.044 Uiso calc R 1 . .
    C C9 0.45417(11) 0.37812(16) 0.35159(6) 0.0358(3) Uani d . 1 . .
    H H9A 0.3904 0.3860 0.3770 0.043 Uiso calc R 1 . .
    H H9B 0.5254 0.4330 0.3768 0.043 Uiso calc R 1 . .
    O O10 0.41787(7) 0.45411(10) 0.28931(4) 0.0337(2) Uani d . 1 . .
    C C11 0.38264(12) 0.61956(15) 0.29539(6) 0.0373(3) Uani d . 1 . .
    H H11A 0.4487 0.6822 0.3219 0.045 Uiso calc R 1 . .
    H H11B 0.3143 0.6243 0.3176 0.045 Uiso calc R 1 . .
    C C12 0.34937(11) 0.68958(16) 0.22762(7) 0.0390(3) Uani d . 1 . .
    H H12A 0.2892 0.6198 0.2000 0.047 Uiso calc R 1 . .
    H H12B 0.3147 0.7989 0.2298 0.047 Uiso calc R 1 . .
    O O13 0.45191(7) 0.70035(10) 0.19903(4) 0.03146(19) Uani d . 1 . .
    C C14 0.42386(12) 0.77471(15) 0.13533(6) 0.0396(3) Uani d . 1 . .
    H H14A 0.3977 0.8880 0.1394 0.047 Uiso calc R 1 . .
    H H14B 0.3586 0.7147 0.1069 0.047 Uiso calc R 1 . .
    C C15 0.53103(13) 0.77270(14) 0.10522(6) 0.0397(3) Uani d . 1 . .
    H H15A 0.5160 0.8371 0.0641 0.048 Uiso calc R 1 . .
    H H15B 0.5988 0.8219 0.1359 0.048 Uiso calc R 1 . .
    O O16 0.55811(8) 0.60970(9) 0.09139(4) 0.03225(19) Uani d . 1 . .
    C C17 0.65728(12) 0.59892(16) 0.05956(6) 0.0390(3) Uani d . 1 . .
    H H17A 0.7291 0.6427 0.0887 0.047 Uiso calc R 1 . .
    H H17B 0.6418 0.6632 0.0184 0.047 Uiso calc R 1 . .
    C C18 0.67551(12) 0.42399(17) 0.04447(6) 0.0396(3) Uani d . 1 . .
    H H18A 0.6026 0.3793 0.0167 0.047 Uiso calc R 1 . .
    H H18B 0.7408 0.4138 0.0202 0.047 Uiso calc R 1 . .
    N N21 0.32022(9) 0.19783(12) 0.09279(5) 0.0333(2) Uani d . 1 . .
    N N22 0.27171(9) 0.34696(12) 0.10107(5) 0.0347(2) Uani d . 1 . .
    C C23 0.16225(12) 0.34869(17) 0.06409(6) 0.0405(3) Uani d . 1 . .
    H H23 0.1094 0.4381 0.0609 0.049 Uiso calc R 1 . .
    C C24 0.13632(13) 0.20214(18) 0.03103(6) 0.0444(3) Uani d . 1 . .
    H H24 0.0654 0.1709 0.0019 0.053 Uiso calc R 1 . .
    C C25 0.23868(13) 0.11318(16) 0.05093(6) 0.0387(3) Uani d . 1 . .
    H H25 0.2499 0.0057 0.0368 0.046 Uiso calc R 1 . .
loop_
    _atom_site_aniso_label
    _atom_site_aniso_U_11
    _atom_site_aniso_U_22
    _atom_site_aniso_U_33
    _atom_site_aniso_U_12
    _atom_site_aniso_U_13
    _atom_site_aniso_U_23
    K1 0.02916(14) 0.02496(13) 0.02754(13) -0.00022(9) 0.00652(9) 0.00046(9)
    O1 0.0406(5) 0.0316(4) 0.0228(4) -0.0045(4) 0.0075(3) -0.0025(3)
    C2 0.0438(7) 0.0348(6) 0.0376(6) -0.0046(5) 0.0171(5) -0.0118(5)
    C3 0.0315(6) 0.0282(6) 0.0451(7) 0.0019(5) 0.0140(5) -0.0058(5)
    O4 0.0277(4) 0.0273(4) 0.0321(4) 0.0044(3) 0.0064(3) 0.0016(3)
    C5 0.0347(6) 0.0243(5) 0.0333(6) 0.0070(5) 0.0008(5) 0.0029(4)
    C6 0.0368(6) 0.0217(5) 0.0335(6) -0.0004(5) 0.0030(5) 0.0039(4)
    O7 0.0281(4) 0.0248(4) 0.0323(4) -0.0005(3) 0.0096(3) 0.0020(3)
    C8 0.0344(6) 0.0399(7) 0.0404(7) -0.0027(5) 0.0172(5) 0.0077(5)
    C9 0.0364(7) 0.0442(7) 0.0308(6) 0.0010(5) 0.0161(5) 0.0006(5)
    O10 0.0379(5) 0.0327(4) 0.0324(4) 0.0066(3) 0.0114(3) -0.0026(3)
    C11 0.0365(7) 0.0350(6) 0.0440(7) 0.0067(5) 0.0166(5) -0.0078(5)
    C12 0.0308(6) 0.0353(6) 0.0506(7) 0.0106(5) 0.0076(5) -0.0033(6)
    O13 0.0326(4) 0.0292(4) 0.0309(4) 0.0047(3) 0.0022(3) 0.0008(3)
    C14 0.0527(8) 0.0266(6) 0.0340(6) 0.0080(5) -0.0041(6) 0.0017(5)
    C15 0.0595(8) 0.0254(6) 0.0309(6) -0.0083(6) 0.0010(6) 0.0042(5)
    O16 0.0400(5) 0.0275(4) 0.0293(4) -0.0071(3) 0.0070(3) 0.0027(3)
    C17 0.0415(7) 0.0466(7) 0.0294(6) -0.0077(6) 0.0086(5) 0.0126(5)
    C18 0.0452(7) 0.0526(8) 0.0224(5) -0.0014(6) 0.0104(5) 0.0028(5)
    N21 0.0387(6) 0.0322(5) 0.0298(5) -0.0024(4) 0.0092(4) 0.0017(4)
    N22 0.0397(6) 0.0325(5) 0.0331(5) -0.0026(4) 0.0099(4) 0.0003(4)
    C23 0.0384(7) 0.0470(7) 0.0373(7) 0.0047(6) 0.0107(5) 0.0084(6)
    C24 0.0434(7) 0.0596(9) 0.0271(6) -0.0151(6) -0.0002(5) 0.0047(6)
    C25 0.0556(8) 0.0352(6) 0.0265(6) -0.0092(6) 0.0107(5) -0.0017(5)
_geom_special_details
;
All e.s.d.'s (except the e.s.d. in the dihedral angle between two l.s. planes)
are estimated using the full covariance matrix. The cell e.s.d.'s are taken
into account individually in the estimation of e.s.d.'s in distances, angles
and torsion angles; correlations between e.s.d.'s in cell parameters are only
used when they are defined by crystal symmetry. An approximate (isotropic)
treatment of cell e.s.d.'s is used for estimating e.s.d.'s involving l.s.
planes.
;
loop_
    _geom_bond_atom_site_label_1
    _geom_bond_atom_site_label_2
    _geom_bond_site_symmetry_2
    _geom_bond_distance
    _geom_bond_publ_flag
    K1 N21 . 2.7441(11) ?
    K1 N22 . 2.7654(11) ?
    K1 O16 . 2.8416(8) ?
    K1 O10 . 2.8557(8) ?
    K1 O4 . 2.8877(8) ?
    K1 O13 . 2.9254(8) ?
    K1 O1 . 2.9938(9) ?
    K1 O7 . 3.0025(8) ?
    K1 C12 . 3.5242(12) ?
    O1 C2 . 1.4239(15) ?
    O1 C18 . 1.4282(14) ?
    C2 C3 . 1.4969(18) ?
    C2 H2A . 0.9900 ?
    C2 H2B . 0.9900 ?
    C3 O4 . 1.4231(14) ?
    C3 H3A . 0.9900 ?
    C3 H3B . 0.9900 ?
    O4 C5 . 1.4284(13) ?
    C5 C6 . 1.4946(17) ?
    C5 H5A . 0.9900 ?
    C5 H5B . 0.9900 ?
    C6 O7 . 1.4287(13) ?
    C6 H6A . 0.9900 ?
    C6 H6B . 0.9900 ?
    O7 C8 . 1.4290(14) ?
    C8 C9 . 1.4951(18) ?
    C8 H8A . 0.9900 ?
    C8 H8B . 0.9900 ?
    C9 O10 . 1.4216(14) ?
    C9 H9A . 0.9900 ?
    C9 H9B . 0.9900 ?
    O10 C11 . 1.4349(14) ?
    C11 C12 . 1.4976(19) ?
    C11 H11A . 0.9900 ?
    C11 H11B . 0.9900 ?
    C12 O13 . 1.4286(15) ?
    C12 H12A . 0.9900 ?
    C12 H12B . 0.9900 ?
    O13 C14 . 1.4341(14) ?
    C14 C15 . 1.493(2) ?
    C14 H14A . 0.9900 ?
    C14 H14B . 0.9900 ?
    C15 O16 . 1.4207(15) ?
    C15 H15A . 0.9900 ?
    C15 H15B . 0.9900 ?
    O16 C17 . 1.4343(15) ?
    C17 C18 . 1.498(2) ?
    C17 H17A . 0.9900 ?
    C17 H17B . 0.9900 ?
    C18 H18A . 0.9900 ?
    C18 H18B . 0.9900 ?
    N21 C25 . 1.3405(16) ?
    N21 N22 . 1.3748(15) ?
    N22 C23 . 1.3391(17) ?
    C23 C24 . 1.391(2) ?
    C23 H23 . 0.9500 ?
    C24 C25 . 1.380(2) ?
    C24 H24 . 0.9500 ?
    C25 H25 . 0.9500 ?
loop_
    _geom_angle_atom_site_label_1
    _geom_angle_atom_site_label_2
    _geom_angle_atom_site_label_3
    _geom_angle_site_symmetry_1
    _geom_angle_site_symmetry_3
    _geom_angle
    _geom_angle_publ_flag
    N21 K1 N22 . . 28.90(3) ?
    N21 K1 O16 . . 102.83(3) ?
    N22 K1 O16 . . 90.65(3) ?
    N21 K1 O10 . . 107.98(3) ?
    N22 K1 O10 . . 91.60(3) ?
    O16 K1 O10 . . 117.88(2) ?
    N21 K1 O4 . . 97.94(3) ?
    N22 K1 O4 . . 126.79(3) ?
    O16 K1 O4 . . 113.20(2) ?
    O10 K1 O4 . . 114.09(2) ?
    N21 K1 O13 . . 115.33(3) ?
    N22 K1 O13 . . 86.54(3) ?
    O16 K1 O13 . . 59.34(2) ?
    O10 K1 O13 . . 58.88(2) ?
    O4 K1 O13 . . 146.67(2) ?
    N21 K1 O1 . . 104.07(3) ?
    N22 K1 O1 . . 119.22(3) ?
    O16 K1 O1 . . 57.10(2) ?
    O10 K1 O1 . . 147.69(2) ?
    O4 K1 O1 . . 56.39(2) ?
    O13 K1 O1 . . 110.15(2) ?
    N21 K1 O7 . . 111.90(3) ?
    N22 K1 O7 . . 122.74(3) ?
    O16 K1 O7 . . 144.82(2) ?
    O10 K1 O7 . . 56.51(2) ?
    O4 K1 O7 . . 57.65(2) ?
    O13 K1 O7 . . 107.84(2) ?
    O1 K1 O7 . . 107.25(2) ?
    N21 K1 C12 . . 102.02(3) ?
    N22 K1 C12 . . 74.09(3) ?
    O16 K1 C12 . . 79.86(3) ?
    O10 K1 C12 . . 42.01(3) ?
    O4 K1 C12 . . 153.02(3) ?
    O13 K1 C12 . . 23.31(3) ?
    O1 K1 C12 . . 133.39(3) ?
    O7 K1 C12 . . 97.71(3) ?
    C2 O1 C18 . . 112.41(9) ?
    C2 O1 K1 . . 109.43(6) ?
    C18 O1 K1 . . 108.93(7) ?
    O1 C2 C3 . . 108.64(9) ?
    O1 C2 H2A . . 110.0 ?
    C3 C2 H2A . . 110.0 ?
    O1 C2 H2B . . 110.0 ?
    C3 C2 H2B . . 110.0 ?
    H2A C2 H2B . . 108.3 ?
    O4 C3 C2 . . 108.59(10) ?
    O4 C3 H3A . . 110.0 ?
    C2 C3 H3A . . 110.0 ?
    O4 C3 H3B . . 110.0 ?
    C2 C3 H3B . . 110.0 ?
    H3A C3 H3B . . 108.4 ?
    C3 O4 C5 . . 111.62(9) ?
    C3 O4 K1 . . 122.31(6) ?
    C5 O4 K1 . . 119.86(6) ?
    O4 C5 C6 . . 108.74(9) ?
    O4 C5 H5A . . 109.9 ?
    C6 C5 H5A . . 109.9 ?
    O4 C5 H5B . . 109.9 ?
    C6 C5 H5B . . 109.9 ?
    H5A C5 H5B . . 108.3 ?
    O7 C6 C5 . . 108.89(9) ?
    O7 C6 H6A . . 109.9 ?
    C5 C6 H6A . . 109.9 ?
    O7 C6 H6B . . 109.9 ?
    C5 C6 H6B . . 109.9 ?
    H6A C6 H6B . . 108.3 ?
    C6 O7 C8 . . 110.38(9) ?
    C6 O7 K1 . . 105.07(6) ?
    C8 O7 K1 . . 110.19(7) ?
    O7 C8 C9 . . 109.61(9) ?
    O7 C8 H8A . . 109.7 ?
    C9 C8 H8A . . 109.7 ?
    O7 C8 H8B . . 109.7 ?
    C9 C8 H8B . . 109.7 ?
    H8A C8 H8B . . 108.2 ?
    O10 C9 C8 . . 108.63(10) ?
    O10 C9 H9A . . 110.0 ?
    C8 C9 H9A . . 110.0 ?
    O10 C9 H9B . . 110.0 ?
    C8 C9 H9B . . 110.0 ?
    H9A C9 H9B . . 108.3 ?
    C9 O10 C11 . . 112.02(9) ?
    C9 O10 K1 . . 123.81(6) ?
    C11 O10 K1 . . 118.66(7) ?
    O10 C11 C12 . . 107.85(10) ?
    O10 C11 H11A . . 110.1 ?
    C12 C11 H11A . . 110.1 ?
    O10 C11 H11B . . 110.1 ?
    C12 C11 H11B . . 110.1 ?
    H11A C11 H11B . . 108.4 ?
    O13 C12 C11 . . 109.71(10) ?
    O13 C12 K1 . . 54.11(5) ?
    C11 C12 K1 . . 87.18(7) ?
    O13 C12 H12A . . 109.7 ?
    C11 C12 H12A . . 109.7 ?
    K1 C12 H12A . . 72.7 ?
    O13 C12 H12B . . 109.7 ?
    C11 C12 H12B . . 109.7 ?
    K1 C12 H12B . . 160.8 ?
    H12A C12 H12B . . 108.2 ?
    C12 O13 C14 . . 110.96(9) ?
    C12 O13 K1 . . 102.58(7) ?
    C14 O13 K1 . . 105.13(6) ?
    O13 C14 C15 . . 109.23(10) ?
    O13 C14 H14A . . 109.8 ?
    C15 C14 H14A . . 109.8 ?
    O13 C14 H14B . . 109.8 ?
    C15 C14 H14B . . 109.8 ?
    H14A C14 H14B . . 108.3 ?
    O16 C15 C14 . . 109.22(10) ?
    O16 C15 H15A . . 109.8 ?
    C14 C15 H15A . . 109.8 ?
    O16 C15 H15B . . 109.8 ?
    C14 C15 H15B . . 109.8 ?
    H15A C15 H15B . . 108.3 ?
    C15 O16 C17 . . 112.31(9) ?
    C15 O16 K1 . . 118.32(7) ?
    C17 O16 K1 . . 122.61(7) ?
    O16 C17 C18 . . 108.32(10) ?
    O16 C17 H17A . . 110.0 ?
    C18 C17 H17A . . 110.0 ?
    O16 C17 H17B . . 110.0 ?
    C18 C17 H17B . . 110.0 ?
    H17A C17 H17B . . 108.4 ?
    O1 C18 C17 . . 108.73(10) ?
    O1 C18 H18A . . 109.9 ?
    C17 C18 H18A . . 109.9 ?
    O1 C18 H18B . . 109.9 ?
    C17 C18 H18B . . 109.9 ?
    H18A C18 H18B . . 108.3 ?
    C25 N21 N22 . . 107.20(10) ?
    C25 N21 K1 . . 175.53(9) ?
    N22 N21 K1 . . 76.41(6) ?
    C23 N22 N21 . . 107.35(10) ?
    C23 N22 K1 . . 176.68(9) ?
    N21 N22 K1 . . 74.69(6) ?
    N22 C23 C24 . . 110.97(12) ?
    N22 C23 H23 . . 124.5 ?
    C24 C23 H23 . . 124.5 ?
    C25 C24 C23 . . 103.12(11) ?
    C25 C24 H24 . . 128.4 ?
    C23 C24 H24 . . 128.4 ?
    N21 C25 C24 . . 111.35(12) ?
    N21 C25 H25 . . 124.3 ?
    C24 C25 H25 . . 124.3 ?
loop_
    _geom_torsion_atom_site_label_1
    _geom_torsion_atom_site_label_2
    _geom_torsion_atom_site_label_3
    _geom_torsion_atom_site_label_4
    _geom_torsion_site_symmetry_1
    _geom_torsion_site_symmetry_2
    _geom_torsion_site_symmetry_3
    _geom_torsion_site_symmetry_4
    _geom_torsion
    _geom_torsion_publ_flag
    N21 K1 O1 C2 . . . . -57.90(8) ?
    N22 K1 O1 C2 . . . . -84.52(8) ?
    O16 K1 O1 C2 . . . . -154.25(8) ?
    O10 K1 O1 C2 . . . . 114.66(8) ?
    O4 K1 O1 C2 . . . . 32.36(7) ?
    O13 K1 O1 C2 . . . . 177.93(7) ?
    O7 K1 O1 C2 . . . . 60.82(7) ?
    C12 K1 O1 C2 . . . . 179.95(7) ?
    N21 K1 O1 C18 . . . . 65.36(7) ?
    N22 K1 O1 C18 . . . . 38.75(8) ?
    O16 K1 O1 C18 . . . . -30.99(7) ?
    O10 K1 O1 C18 . . . . -122.08(8) ?
    O4 K1 O1 C18 . . . . 155.62(8) ?
    O13 K1 O1 C18 . . . . -58.81(7) ?
    O7 K1 O1 C18 . . . . -175.92(7) ?
    C12 K1 O1 C18 . . . . -56.79(8) ?
    C18 O1 C2 C3 . . . . 175.73(10) ?
    K1 O1 C2 C3 . . . . -63.09(10) ?
    O1 C2 C3 O4 . . . . 62.21(12) ?
    C2 C3 O4 C5 . . . . 177.94(9) ?
    C2 C3 O4 K1 . . . . -29.89(12) ?
    N21 K1 O4 C3 . . . . 101.35(8) ?
    N22 K1 O4 C3 . . . . 103.29(8) ?
    O16 K1 O4 C3 . . . . -6.34(8) ?
    O10 K1 O4 C3 . . . . -144.84(8) ?
    O13 K1 O4 C3 . . . . -75.35(9) ?
    O1 K1 O4 C3 . . . . -0.30(7) ?
    O7 K1 O4 C3 . . . . -147.70(8) ?
    C12 K1 O4 C3 . . . . -121.14(9) ?
    N21 K1 O4 C5 . . . . -108.68(8) ?
    N22 K1 O4 C5 . . . . -106.74(8) ?
    O16 K1 O4 C5 . . . . 143.63(7) ?
    O10 K1 O4 C5 . . . . 5.13(8) ?
    O13 K1 O4 C5 . . . . 74.62(9) ?
    O1 K1 O4 C5 . . . . 149.67(8) ?
    O7 K1 O4 C5 . . . . 2.26(7) ?
    C12 K1 O4 C5 . . . . 28.83(11) ?
    C3 O4 C5 C6 . . . . -177.84(9) ?
    K1 O4 C5 C6 . . . . 29.22(11) ?
    O4 C5 C6 O7 . . . . -67.15(11) ?
    C5 C6 O7 C8 . . . . -173.98(9) ?
    C5 C6 O7 K1 . . . . 67.25(9) ?
    N21 K1 O7 C6 . . . . 51.07(7) ?
    N22 K1 O7 C6 . . . . 81.39(7) ?
    O16 K1 O7 C6 . . . . -119.30(7) ?
    O10 K1 O7 C6 . . . . 148.71(7) ?
    O4 K1 O7 C6 . . . . -34.43(6) ?
    O13 K1 O7 C6 . . . . 178.94(6) ?
    O1 K1 O7 C6 . . . . -62.45(7) ?
    C12 K1 O7 C6 . . . . 157.38(6) ?
    N21 K1 O7 C8 . . . . -67.83(7) ?
    N22 K1 O7 C8 . . . . -37.51(8) ?
    O16 K1 O7 C8 . . . . 121.80(7) ?
    O10 K1 O7 C8 . . . . 29.81(7) ?
    O4 K1 O7 C8 . . . . -153.33(8) ?
    O13 K1 O7 C8 . . . . 60.04(7) ?
    O1 K1 O7 C8 . . . . 178.65(7) ?
    C12 K1 O7 C8 . . . . 38.48(7) ?
    C6 O7 C8 C9 . . . . -175.05(10) ?
    K1 O7 C8 C9 . . . . -59.45(11) ?
    O7 C8 C9 O10 . . . . 59.92(13) ?
    C8 C9 O10 C11 . . . . 176.08(10) ?
    C8 C9 O10 K1 . . . . -30.63(13) ?
    N21 K1 O10 C9 . . . . 106.21(9) ?
    N22 K1 O10 C9 . . . . 130.46(9) ?
    O16 K1 O10 C9 . . . . -137.95(8) ?
    O4 K1 O10 C9 . . . . -1.51(9) ?
    O13 K1 O10 C9 . . . . -144.56(9) ?
    O1 K1 O10 C9 . . . . -66.20(10) ?
    O7 K1 O10 C9 . . . . 1.40(8) ?
    C12 K1 O10 C9 . . . . -165.70(10) ?
    N21 K1 O10 C11 . . . . -102.15(8) ?
    N22 K1 O10 C11 . . . . -77.90(8) ?
    O16 K1 O10 C11 . . . . 13.69(9) ?
    O4 K1 O10 C11 . . . . 150.13(8) ?
    O13 K1 O10 C11 . . . . 7.09(8) ?
    O1 K1 O10 C11 . . . . 85.44(9) ?
    O7 K1 O10 C11 . . . . 153.04(9) ?
    C12 K1 O10 C11 . . . . -14.06(8) ?
    C9 O10 C11 C12 . . . . 178.50(10) ?
    K1 O10 C11 C12 . . . . 23.70(12) ?
    O10 C11 C12 O13 . . . . -66.75(13) ?
    O10 C11 C12 K1 . . . . -16.62(9) ?
    N21 K1 C12 O13 . . . . -127.69(7) ?
    N22 K1 C12 O13 . . . . -120.20(7) ?
    O16 K1 C12 O13 . . . . -26.59(6) ?
    O10 K1 C12 O13 . . . . 128.70(8) ?
    O4 K1 C12 O13 . . . . 95.46(8) ?
    O1 K1 C12 O13 . . . . -4.80(8) ?
    O7 K1 C12 O13 . . . . 117.87(7) ?
    N21 K1 C12 C11 . . . . 115.40(8) ?
    N22 K1 C12 C11 . . . . 122.89(8) ?
    O16 K1 C12 C11 . . . . -143.49(8) ?
    O10 K1 C12 C11 . . . . 11.80(7) ?
    O4 K1 C12 C11 . . . . -21.45(11) ?
    O13 K1 C12 C11 . . . . -116.90(11) ?
    O1 K1 C12 C11 . . . . -121.70(7) ?
    O7 K1 C12 C11 . . . . 0.96(8) ?
    C11 C12 O13 C14 . . . . -177.06(10) ?
    K1 C12 O13 C14 . . . . 111.83(9) ?
    C11 C12 O13 K1 . . . . 71.11(10) ?
    N21 K1 O13 C12 . . . . 58.90(7) ?
    N22 K1 O13 C12 . . . . 56.37(7) ?
    O16 K1 O13 C12 . . . . 149.19(7) ?
    O10 K1 O13 C12 . . . . -37.60(7) ?
    O4 K1 O13 C12 . . . . -124.72(7) ?
    O1 K1 O13 C12 . . . . 176.29(7) ?
    O7 K1 O13 C12 . . . . -66.97(7) ?
    N21 K1 O13 C14 . . . . -57.21(8) ?
    N22 K1 O13 C14 . . . . -59.73(7) ?
    O16 K1 O13 C14 . . . . 33.09(7) ?
    O10 K1 O13 C14 . . . . -153.70(8) ?
    O4 K1 O13 C14 . . . . 119.17(8) ?
    O1 K1 O13 C14 . . . . 60.18(8) ?
    O7 K1 O13 C14 . . . . 176.92(7) ?
    C12 K1 O13 C14 . . . . -116.10(10) ?
    C12 O13 C14 C15 . . . . -175.93(9) ?
    K1 O13 C14 C15 . . . . -65.73(10) ?
    O13 C14 C15 O16 . . . . 67.33(12) ?
    C14 C15 O16 C17 . . . . 177.37(9) ?
    C14 C15 O16 K1 . . . . -30.65(12) ?
    N21 K1 O16 C15 . . . . 111.08(8) ?
    N22 K1 O16 C15 . . . . 84.64(8) ?
    O10 K1 O16 C15 . . . . -7.51(9) ?
    O4 K1 O16 C15 . . . . -144.33(8) ?
    O13 K1 O16 C15 . . . . -0.94(8) ?
    O1 K1 O16 C15 . . . . -150.32(9) ?
    O7 K1 O16 C15 . . . . -78.07(9) ?
    C12 K1 O16 C15 . . . . 10.94(8) ?
    N21 K1 O16 C17 . . . . -99.97(8) ?
    N22 K1 O16 C17 . . . . -126.41(8) ?
    O10 K1 O16 C17 . . . . 141.43(8) ?
    O4 K1 O16 C17 . . . . 4.61(9) ?
    O13 K1 O16 C17 . . . . 148.00(9) ?
    O1 K1 O16 C17 . . . . -1.38(8) ?
    O7 K1 O16 C17 . . . . 70.88(9) ?
    C12 K1 O16 C17 . . . . 159.88(8) ?
    C15 O16 C17 C18 . . . . -177.58(10) ?
    K1 O16 C17 C18 . . . . 31.82(12) ?
    C2 O1 C18 C17 . . . . -176.81(10) ?
    K1 O1 C18 C17 . . . . 61.72(11) ?
    O16 C17 C18 O1 . . . . -62.76(13) ?
    O16 K1 N21 N22 . . . . -67.14(6) ?
    O10 K1 N21 N22 . . . . 58.19(6) ?
    O4 K1 N21 N22 . . . . 176.78(6) ?
    O13 K1 N21 N22 . . . . -5.23(7) ?
    O1 K1 N21 N22 . . . . -125.99(6) ?
    O7 K1 N21 N22 . . . . 118.53(6) ?
    C12 K1 N21 N22 . . . . 15.04(6) ?
    C25 N21 N22 C23 . . . . 0.02(12) ?
    K1 N21 N22 C23 . . . . 177.28(9) ?
    C25 N21 N22 K1 . . . . -177.26(9) ?
    O16 K1 N22 N21 . . . . 116.04(6) ?
    O10 K1 N22 N21 . . . . -126.04(6) ?
    O4 K1 N22 N21 . . . . -3.98(7) ?
    O13 K1 N22 N21 . . . . 175.27(6) ?
    O1 K1 N22 N21 . . . . 64.07(6) ?
    O7 K1 N22 N21 . . . . -75.70(6) ?
    C12 K1 N22 N21 . . . . -164.70(6) ?
    N21 N22 C23 C24 . . . . 0.11(14) ?
    N22 C23 C24 C25 . . . . -0.18(14) ?
    C23 C24 C25 N21 . . . . 0.19(14) ?
data_global
_journal_date_recd_electronic     2008-12-11
_journal_date_accepted     2008-12-18
_journal_name_full     'Acta Crystallographica, Section E'
_journal_year     2009
_journal_volume     65
_journal_issue      2
_journal_page_first     m171
_journal_page_last     m171
_journal_paper_category     QM
_journal_coeditor_code     RZ2281
_publ_contact_author
;
      Dr. Michael Bolte
      Institut f\"ur Anorganische Chemie
       Goethe-Universit\"at
      Max-von-Laue-Str. 7
      60438 Frankfurt/Main
      Germany
;
_publ_contact_author_email     bolte@chemie.uni-frankfurt.de
_publ_contact_author_fax     '49 69 798 29239'
_publ_contact_author_phone     '49 69 798 29136'
_publ_section_title
;
(18-Crown-6)(pyrazolato-\k^2^<i>N</i>,<i>N</i>')potassium(I)
;
loop_
    _publ_author_name
    _publ_author_address
    'Kunz, Kerstin'
;     Institut f\"ur Anorganische Chemie
      Goethe-Universit\"at Frankfurt
      Max-von-Laue-Str. 7
      60438 Frankfurt/Main
      Germany
;
    'Lerner, Hans-Wolfram'
;     Institut f\"ur Anorganische Chemie
      Goethe-Universit\"at Frankfurt
      Max-von-Laue-Str. 7
      60438 Frankfurt/Main
      Germany
;
    'Bolte, Michael'
;     Institut f\"ur Anorganische Chemie
      Goethe-Universit\"at Frankfurt
      Max-von-Laue-Str. 7
      60438 Frankfurt/Main
      Germany
;
