# Supplementary material for: (18-Crown-6-κ6 O)(pyrazolato-κ2 N,N′)-potassium(I)
Source: Acta Crystallogr Sect E Struct Rep Online. 2009 Jan 10;65(Pt 2):m171. doi: 10.1107/S1600536808043237 (PMC2968139; doi:10.1107/S1600536808043237)
Supplement: Supplementary file 2 [file e-65-0m171-Isup2.hkl]

# 
# h,k,l, Fc-squared, Fo-squared, sigma(Fo-squared) and status flag 
# 
data_I
_shelx_title ' wa792 in P21/n' 
_shelx_refln_list_code          4 
_shelx_F_calc_maximum      181.49 
_exptl_crystal_F_000       792.00 
_reflns_d_resolution_high  0.8224 
 
loop_ 
 _symmetry_equiv_pos_as_xyz 
 'x, y, z' 
 '-x+1/2, y+1/2, -z+1/2' 
 '-x, -y, -z' 
 'x-1/2, -y-1/2, z-1/2' 
 
_cell_length_a    11.5330 
_cell_length_b     8.2369 
_cell_length_c    20.7622 
_cell_angle_alpha  90.000 
_cell_angle_beta  101.612 
_cell_angle_gamma  90.000 
 
_shelx_F_squared_multiplier     1.000 
 
loop_ 
 _refln_index_h 
 _refln_index_k 
 _refln_index_l 
 _refln_F_squared_calc 
 _refln_F_squared_meas 
 _refln_F_squared_sigma 
 _refln_observed_status 
   2   0   0      322.63      288.81      7.67 o 
   4   0   0     3143.33     3027.14     81.44 o 
   6   0   0      615.08      647.12      8.23 o 
   8   0   0       56.68       66.23      4.45 o 
  10   0   0       39.43       37.16      4.21 o 
  12   0   0      632.33      632.28     12.13 o 
   1   1   0     8078.05     7817.30     48.07 o 
   2   1   0     8048.98     8184.42    150.50 o 
   3   1   0     1119.54     1121.56     13.81 o 
   4   1   0      332.37      336.01      5.41 o 
   5   1   0      595.59      613.85      7.43 o 
   6   1   0      157.10      172.90      3.70 o 
   7   1   0       11.59       14.44      2.68 o 
   8   1   0       37.18       33.24      3.57 o 
   9   1   0      245.88      246.68      6.11 o 
  10   1   0      121.19      122.18      4.12 o 
  11   1   0       46.45       46.68      4.04 o 
  12   1   0       67.88       64.96      3.76 o 
  13   1   0      144.76      145.52      4.27 o 
   0   2   0     6835.69     6665.35    114.04 o 
   1   2   0     1652.99     1534.85     20.07 o 
   2   2   0     2572.01     2479.56     20.41 o 
   3   2   0      370.78      386.33      4.17 o 
   4   2   0      553.41      513.99      4.75 o 
   5   2   0      812.19      850.45      9.29 o 
   6   2   0      439.70      438.03      6.21 o 
   7   2   0        5.56        8.22      2.35 o 
   8   2   0        6.39        5.46      2.63 o 
   9   2   0       63.68       60.42      3.12 o 
  10   2   0       81.96       77.18      3.40 o 
  11   2   0      495.53      499.04      5.16 o 
  12   2   0       11.91       13.81      3.22 o 
  13   2   0        1.08        2.53      3.10 o 
   1   3   0     3839.65     3649.19     28.43 o 
   2   3   0      297.99      332.24      3.34 o 
   3   3   0      207.66      177.29      2.78 o 
   4   3   0     4047.83     4362.09     24.29 o 
   5   3   0     1771.35     1765.72     11.36 o 
   6   3   0       72.48       67.64      2.79 o 
   7   3   0      329.11      342.83      4.62 o 
   8   3   0      126.99      118.05      2.94 o 
   9   3   0      854.78      870.27      6.74 o 
  10   3   0        0.33        1.72      2.89 o 
  11   3   0       17.09       16.09      3.20 o 
  12   3   0      470.09      454.10      7.66 o 
  13   3   0        7.80       10.74      3.69 o 
   0   4   0    10640.97    11247.25    129.67 o 
   1   4   0     1598.97     1714.39     23.08 o 
   2   4   0      138.18      193.24      3.64 o 
   3   4   0      922.29      962.29      8.55 o 
   4   4   0     1883.74     1892.48     12.61 o 
   5   4   0       37.33       51.50      2.19 o 
   6   4   0     1091.93     1026.76     11.94 o 
   7   4   0      514.40      485.43      4.11 o 
   8   4   0      611.61      581.68      6.80 o 
   9   4   0       10.83        9.32      3.12 o 
  10   4   0        5.16        5.07      2.88 o 
  11   4   0       21.86       21.79      3.05 o 
  12   4   0      212.43      221.98     12.99 o 
   1   5   0     2646.17     2823.34     30.53 o 
   2   5   0       84.83       87.82      2.19 o 
   3   5   0      322.56      304.56      2.82 o 
   4   5   0       23.99       26.47      2.13 o 
   5   5   0      104.71      112.17      2.48 o 
   6   5   0        2.15        3.27      2.07 o 
   7   5   0      192.74      185.54      3.09 o 
   8   5   0        0.00        1.65      2.56 o 
   9   5   0      126.00      107.83      3.29 o 
  10   5   0        0.00        2.24      2.31 o 
  11   5   0       75.38       75.61      3.53 o 
   0   6   0      766.29      826.85     14.41 o 
   1   6   0       97.43      101.03      2.03 o 
   2   6   0       11.31       10.78      1.83 o 
   3   6   0        6.24        8.59      1.89 o 
   4   6   0      399.82      390.52      5.17 o 
   5   6   0       37.01       32.35      1.96 o 
   6   6   0      113.57      115.29      2.49 o 
   7   6   0     1072.58     1032.67     13.24 o 
   8   6   0       49.48       61.07      2.95 o 
   9   6   0      506.13      487.74      5.34 o 
  10   6   0      217.93      231.11      4.06 o 
   1   7   0     1017.98     1022.67     10.82 o 
   2   7   0      184.61      192.24      2.48 o 
   3   7   0      972.96      954.30      7.73 o 
   4   7   0       87.67       92.75      2.25 o 
   5   7   0      660.87      684.03      9.31 o 
   6   7   0      240.30      223.70      2.96 o 
   7   7   0      110.31      123.27      2.80 o 
   8   7   0        0.24        1.65      2.32 o 
   9   7   0      273.35      259.24      3.80 o 
   0   8   0       44.01       48.27      2.62 o 
   1   8   0       42.83       43.75      2.24 o 
   2   8   0      210.26      187.02      3.09 o 
   3   8   0        0.37        0.78      1.83 o 
   4   8   0      260.42      248.24      3.38 o 
   5   8   0       21.85       18.45      2.37 o 
   6   8   0       90.39       91.82      2.24 o 
   7   8   0       11.83       13.20      2.38 o 
   8   8   0      180.20      161.86      4.98 o 
   1   9   0       13.98       12.37      1.93 o 
   2   9   0        9.70       10.50      2.27 o 
   3   9   0        6.56        4.66      2.15 o 
   4   9   0       96.22       91.03      2.66 o 
   5   9   0       63.20       61.90      2.45 o 
   6   9   0        3.13        6.49      4.84 o 
 -13   0   1       58.61       48.86      7.72 o 
 -11   0   1       93.71       94.21      6.01 o 
  -9   0   1      460.29      447.18      8.45 o 
  -7   0   1        0.59        6.60      3.06 o 
  -5   0   1     4896.71     4960.16     79.06 o 
  -3   0   1     7201.66     6909.14     71.30 o 
   3   0   1     2463.41     2244.54     37.49 o 
   5   0   1     4451.72     4703.71     75.23 o 
   7   0   1       73.68       90.74      4.64 o 
   9   0   1      308.31      321.25      6.84 o 
  11   0   1      108.82      113.49      8.06 o 
  13   0   1        5.35       10.62      7.29 o 
 -13   1   1      138.04      135.14      4.06 o 
 -12   1   1        8.22        8.41      3.18 o 
 -11   1   1      397.22      418.93      4.96 o 
 -10   1   1      199.24      195.33      4.43 o 
  -9   1   1     1047.17     1096.29     11.56 o 
  -8   1   1       35.75       39.57      3.21 o 
  -7   1   1       41.51       30.71      3.27 o 
  -6   1   1      591.08      600.18      9.74 o 
  -5   1   1     1673.43     1544.20     12.55 o 
  -4   1   1      606.80      556.76      9.02 o 
  -3   1   1     2927.41     2732.06     41.52 o 
  -2   1   1     3113.21     2831.90     38.70 o 
  -1   1   1     3466.58     3337.79     42.99 o 
   0   1   1     1872.72     1672.31     22.88 o 
   1   1   1        6.03        4.42      3.46 o 
   2   1   1    10391.26    10275.27     61.57 o 
   3   1   1      312.16      231.21      5.55 o 
   4   1   1      441.16      417.29      5.77 o 
   5   1   1     4406.73     4472.01     79.91 o 
   6   1   1      608.42      636.97      8.13 o 
   7   1   1       34.36       30.86      2.66 o 
   8   1   1      206.08      212.09      3.59 o 
   9   1   1      216.96      228.54      5.18 o 
  10   1   1        0.14       -0.06      2.93 o 
  11   1   1     1157.41     1160.00     22.33 o 
  12   1   1       71.66       69.86      3.67 o 
  13   1   1      126.50      133.56      4.95 o 
 -13   2   1        7.16        6.22      3.23 o 
 -12   2   1        1.09        0.82      2.83 o 
 -11   2   1        4.32        6.54      2.88 o 
 -10   2   1     1464.10     1469.33     11.84 o 
  -9   2   1        2.04        6.58      3.40 o 
  -8   2   1      570.78      553.46      5.05 o 
  -7   2   1     1392.55     1463.27     16.88 o 
  -6   2   1      373.84      390.63      3.92 o 
  -5   2   1      654.87      647.10     10.14 o 
  -4   2   1     4707.96     4714.44     24.71 o 
  -3   2   1      127.98      120.77      2.96 o 
  -2   2   1     3828.17     3487.39     34.12 o 
  -1   2   1     1188.62     1070.02     17.76 o 
   0   2   1     1530.42     1446.26      7.33 o 
   1   2   1     6184.66     5766.90     25.64 o 
   2   2   1     3920.22     3684.06     38.25 o 
   3   2   1       38.59       36.67      2.54 o 
   4   2   1     1771.41     1759.92     20.62 o 
   5   2   1        5.12        6.51      2.88 o 
   6   2   1     1037.83     1018.13     14.34 o 
   7   2   1        2.60        3.56      2.13 o 
   8   2   1      780.10      804.64     10.55 o 
   9   2   1      218.52      226.89      3.58 o 
  10   2   1      350.50      328.26      6.65 o 
  11   2   1        6.50        7.47      2.90 o 
  12   2   1      302.62      283.64      5.74 o 
  13   2   1        4.26        6.82      3.69 o 
 -13   3   1        0.60        1.93      3.11 o 
 -12   3   1      347.89      341.38      5.21 o 
 -11   3   1       78.95       75.71      3.68 o 
 -10   3   1        2.16        7.27      3.53 o 
  -9   3   1        0.07        2.97      2.21 o 
  -8   3   1       54.02       59.07      2.59 o 
  -7   3   1        6.05        2.86      2.25 o 
  -6   3   1      201.29      190.80      2.93 o 
  -5   3   1      937.48      911.69     10.83 o 
  -4   3   1       83.61       80.15      2.43 o 
  -3   3   1      504.53      472.70      5.71 o 
  -2   3   1      400.54      383.18      3.46 o 
  -1   3   1     2520.14     2405.16     17.34 o 
   0   3   1     1041.37      951.26      7.84 o 
   1   3   1     3575.37     3566.99     29.43 o 
   2   3   1      505.90      488.25      6.09 o 
   3   3   1      105.87       95.20      2.57 o 
   4   3   1     1802.91     1903.19     22.49 o 
   5   3   1        0.84        3.73      2.09 o 
   6   3   1      107.21      111.83      3.35 o 
   7   3   1      301.49      303.10      5.42 o 
   8   3   1      199.41      198.29      3.43 o 
   9   3   1       40.20       46.82      2.66 o 
  10   3   1      184.46      190.79      3.44 o 
  11   3   1      252.21      255.34      5.35 o 
  12   3   1       43.12       46.55      5.40 o 
 -12   4   1        0.26        3.01      3.02 o 
 -11   4   1        4.33        8.13      3.71 o 
 -10   4   1      528.19      554.21      7.51 o 
  -9   4   1       68.53       67.90      2.50 o 
  -8   4   1       19.32       22.65      2.44 o 
  -7   4   1      344.39      369.66      3.72 o 
  -6   4   1       52.97       56.30      2.31 o 
  -5   4   1      329.93      342.37      3.11 o 
  -4   4   1      729.17      741.59      4.65 o 
  -3   4   1        0.25        1.04      1.85 o 
  -2   4   1     1710.16     1874.70      6.10 o 
  -1   4   1      928.82      959.54      5.79 o 
   0   4   1      141.30      179.17      2.94 o 
   1   4   1      361.29      392.49      4.30 o 
   2   4   1      306.82      281.05      3.36 o 
   3   4   1       21.87       27.42      2.47 o 
   4   4   1      256.47      258.34      2.86 o 
   5   4   1      292.85      258.54      4.16 o 
   6   4   1      554.93      569.73      8.56 o 
   7   4   1       17.74       13.23      2.38 o 
   8   4   1      578.54      590.31     15.52 o 
   9   4   1       90.05      104.31      3.50 o 
  10   4   1        7.36        8.17      3.02 o 
  11   4   1      260.21      259.25      6.42 o 
  12   4   1       21.87       17.89      5.20 o 
 -11   5   1       13.43       14.69      4.02 o 
 -10   5   1        1.43        1.26      2.96 o 
  -9   5   1      381.92      348.00      4.18 o 
  -8   5   1      110.94      119.52      2.49 o 
  -7   5   1      198.21      189.95      3.19 o 
  -6   5   1      543.25      551.77      7.00 o 
  -5   5   1     1345.03     1368.52     12.64 o 
  -4   5   1      300.94      326.13      3.80 o 
  -3   5   1     1692.50     1757.63     16.34 o 
  -2   5   1      529.01      566.03      5.37 o 
  -1   5   1      961.83      961.22      9.61 o 
   0   5   1      224.89      238.66      2.77 o 
   1   5   1      140.56      123.71      2.56 o 
   2   5   1       71.39       76.11      2.23 o 
   3   5   1     1119.96     1154.37      4.67 o 
   4   5   1     1103.00     1180.08     12.71 o 
   5   5   1     1665.99     1622.50     13.62 o 
   6   5   1        9.57       15.91      2.34 o 
   7   5   1      323.65      332.59      3.36 o 
   8   5   1        2.07        2.37      2.38 o 
   9   5   1      292.50      312.47      6.99 o 
  10   5   1        0.92       -0.40      2.96 o 
  11   5   1      151.50      134.10      3.48 o 
 -11   6   1       32.99       29.39      3.65 o 
 -10   6   1       24.35       24.69      3.16 o 
  -9   6   1       74.42       74.81      2.71 o 
  -8   6   1       63.27       67.53      2.53 o 
  -7   6   1      228.61      218.67      2.96 o 
  -6   6   1      841.68      821.16      7.17 o 
  -5   6   1      453.76      470.53      3.90 o 
  -4   6   1      749.18      751.15      5.12 o 
  -3   6   1      119.48      133.78      2.23 o 
  -2   6   1     1643.45     1692.82     23.55 o 
  -1   6   1      134.59      138.39      2.72 o 
   0   6   1     1113.57     1118.36     16.38 o 
   1   6   1        0.27        0.62      1.91 o 
   2   6   1      183.74      175.70      2.54 o 
   3   6   1        0.09        1.09      1.73 o 
   4   6   1      620.24      600.24      3.68 o 
   5   6   1       72.16       61.42      2.20 o 
   6   6   1      156.76      166.80      2.64 o 
   7   6   1       26.01       27.51      2.57 o 
   8   6   1      104.04      106.42      3.00 o 
   9   6   1      913.68      931.20      5.79 o 
  10   6   1      157.36      159.25      6.11 o 
  -9   7   1       57.40       54.89      2.85 o 
  -8   7   1      208.08      225.18      3.48 o 
  -7   7   1      472.17      433.19      4.14 o 
  -6   7   1       53.18       59.59      2.19 o 
  -5   7   1      342.62      332.84      3.89 o 
  -4   7   1      320.80      317.20      2.94 o 
  -3   7   1        8.68       12.27      1.82 o 
  -2   7   1       60.83       67.95      2.00 o 
  -1   7   1      128.73      138.90      2.39 o 
   0   7   1      553.94      556.25      4.22 o 
   1   7   1      339.64      319.80      3.27 o 
   2   7   1        2.34        2.38      1.94 o 
   3   7   1       37.98       38.29      2.10 o 
   4   7   1        4.15        4.50      1.85 o 
   5   7   1        1.96        3.95      2.07 o 
   6   7   1      128.72      117.13      2.48 o 
   7   7   1      473.99      450.70      5.76 o 
   8   7   1        0.07       -0.92      2.58 o 
   9   7   1      185.95      183.48      3.51 o 
  -8   8   1       19.60       23.88      2.70 o 
  -7   8   1      288.80      290.48      6.24 o 
  -6   8   1      291.02      287.09      3.65 o 
  -5   8   1       32.20       31.59      2.12 o 
  -4   8   1      142.07      148.55      3.09 o 
  -3   8   1      312.63      307.79      5.05 o 
  -2   8   1        4.77        5.42      1.86 o 
  -1   8   1      152.81      158.34      2.40 o 
   0   8   1      838.18      795.58      6.86 o 
   1   8   1       68.44       71.65      2.30 o 
   2   8   1      283.44      283.61      3.13 o 
   3   8   1      132.77      124.26      2.66 o 
   4   8   1      204.86      200.13      2.99 o 
   5   8   1        3.45        6.03      1.90 o 
   6   8   1       76.60       80.26      2.35 o 
   7   8   1       16.93       16.62      2.28 o 
   8   8   1       90.39       89.30      3.55 o 
  -6   9   1        2.41        4.57      2.59 o 
  -5   9   1      278.97      267.43      5.03 o 
  -4   9   1       20.05       13.44      2.14 o 
  -3   9   1       73.03       70.43      2.44 o 
  -2   9   1       24.03       19.63      2.03 o 
  -1   9   1      437.43      418.02      4.09 o 
   0   9   1      115.28      104.53      2.49 o 
   1   9   1      221.75      206.70      3.28 o 
   2   9   1       49.88       45.09      2.16 o 
   3   9   1      295.70      298.57      3.91 o 
   4   9   1      101.80       99.58      2.62 o 
   5   9   1       85.56       82.17      2.63 o 
 -12   0   2       32.99       39.59      5.08 o 
 -10   0   2      280.52      277.87      5.97 o 
  -8   0   2      735.39      722.97     23.03 o 
  -6   0   2      404.95      396.30      6.46 o 
  -4   0   2      412.98      352.89     12.67 o 
  -2   0   2     2868.92     2738.06     25.34 o 
   2   0   2    28054.47    31030.30    145.12 o 
   4   0   2        1.36        3.28      3.42 o 
   6   0   2       95.19       75.70      4.02 o 
   8   0   2      486.24      486.07     10.47 o 
  10   0   2      705.34      693.52     13.72 o 
  12   0   2      238.26      256.33      9.16 o 
 -13   1   2       98.44       95.46      3.86 o 
 -12   1   2       87.29       91.05      3.50 o 
 -11   1   2        0.08       -0.59      2.95 o 
 -10   1   2      184.25      195.63      3.89 o 
  -9   1   2      846.24      859.61      8.37 o 
  -8   1   2     1635.55     1604.72     28.04 o 
  -7   1   2      186.82      164.80      3.54 o 
  -6   1   2     3373.79     3425.04     61.80 o 
  -5   1   2      365.66      372.88      8.02 o 
  -4   1   2     3703.23     3438.25     95.78 o 
  -3   1   2       16.63       23.01      2.96 o 
  -2   1   2    10776.33    10744.21     64.25 o 
  -1   1   2      294.85      235.56      4.39 o 
   0   1   2     1007.50     1008.82      8.96 o 
   1   1   2      673.87      616.92      6.46 o 
   2   1   2    31846.22    36936.28    138.99 o 
   3   1   2    13170.95    13689.17    326.97 o 
   4   1   2      257.15      219.12      4.14 o 
   5   1   2        6.06        6.86      2.57 o 
   6   1   2      975.67      979.83     11.18 o 
   7   1   2      349.91      344.89      4.46 o 
   8   1   2      422.41      460.85      6.62 o 
   9   1   2        0.06        2.49      2.82 o 
  10   1   2     1043.02     1043.16     23.51 o 
  11   1   2        0.04        1.59      3.59 o 
  12   1   2      182.92      181.43      5.26 o 
  13   1   2        5.52        5.77      3.74 o 
 -13   2   2       56.46       60.06      3.59 o 
 -12   2   2       13.34       10.99      3.12 o 
 -11   2   2      363.41      363.00      8.21 o 
 -10   2   2     1163.54     1142.71     25.84 o 
  -9   2   2     5143.37     5199.92     27.30 o 
  -8   2   2        0.47        0.38      3.11 o 
  -7   2   2      283.38      271.46      3.77 o 
  -6   2   2       52.51       52.26      2.54 o 
  -5   2   2     1145.38     1144.68     19.99 o 
  -4   2   2      718.12      754.09      9.21 o 
  -3   2   2     3608.90     3526.44     34.39 o 
  -2   2   2     4713.08     4725.57     66.36 o 
  -1   2   2       23.13       13.14      2.17 o 
   0   2   2      664.53      613.26      8.87 o 
   1   2   2     2526.84     2387.72     23.23 o 
   2   2   2        8.48        6.00      2.26 o 
   3   2   2      920.06      885.14      7.15 o 
   4   2   2        9.44        8.93      2.48 o 
   5   2   2     2330.47     2385.07     42.13 o 
   6   2   2       64.36       71.01      2.86 o 
   7   2   2      146.46      153.25      3.35 o 
   8   2   2        0.50        2.95      2.64 o 
   9   2   2     1235.36     1198.35      9.99 o 
  10   2   2       78.96       80.42      2.86 o 
  11   2   2      133.66      139.84      4.42 o 
  12   2   2       51.33       51.92      3.51 o 
  13   2   2      289.82      276.08      7.48 o 
 -13   3   2       42.45       42.91      3.34 o 
 -12   3   2      220.44      219.97      4.72 o 
 -11   3   2       47.19       44.01      2.96 o 
 -10   3   2      105.98      111.39      3.98 o 
  -9   3   2      511.00      500.93      5.63 o 
  -8   3   2      642.83      650.02     15.95 o 
  -7   3   2      294.10      304.69      3.34 o 
  -6   3   2        0.19        1.28      2.41 o 
  -5   3   2     1475.84     1444.56     12.91 o 
  -4   3   2      175.45      170.54      2.83 o 
  -3   3   2       15.42       23.13      2.20 o 
  -2   3   2        0.12        3.99      1.90 o 
  -1   3   2     1051.22      982.02      6.26 o 
   0   3   2     3689.10     3593.64     26.30 o 
   1   3   2      913.24      913.18      8.32 o 
   2   3   2       27.61       45.46     11.91 o 
   3   3   2      623.86      634.72      4.66 o 
   4   3   2     2470.28     2553.08     37.49 o 
   5   3   2      735.68      723.63     11.58 o 
   6   3   2      902.55      950.34     11.11 o 
   7   3   2      977.07     1021.88      7.82 o 
   8   3   2      136.91      152.46      5.77 o 
   9   3   2       18.14       15.11      2.65 o 
  10   3   2       10.06        9.12      3.25 o 
  11   3   2       68.65       72.29      3.70 o 
  12   3   2       34.04       35.39      5.59 o 
 -12   4   2       31.39       30.03      3.04 o 
 -11   4   2       41.23       40.79      3.61 o 
 -10   4   2      493.49      513.46      7.31 o 
  -9   4   2      115.97      112.17      3.31 o 
  -8   4   2      267.46      286.02      3.28 o 
  -7   4   2        9.48       11.60      2.32 o 
  -6   4   2      314.33      312.23      4.83 o 
  -5   4   2      175.87      170.42      2.50 o 
  -4   4   2      104.92       88.25      2.14 o 
  -3   4   2      581.82      651.47      4.83 o 
  -2   4   2      740.02      821.16      5.87 o 
  -1   4   2     6042.51     6239.17     55.08 o 
   0   4   2      167.67      189.04      2.74 o 
   1   4   2      315.08      331.01      3.90 o 
   2   4   2     5210.23     5421.65     53.05 o 
   3   4   2      748.09      773.91      6.56 o 
   4   4   2      151.75      137.05      2.45 o 
   5   4   2        0.77        1.49      2.07 o 
   6   4   2     1113.18     1168.14      5.88 o 
   7   4   2       28.09       20.37      2.70 o 
   8   4   2      610.97      571.42     18.01 o 
   9   4   2       32.64       36.23      2.88 o 
  10   4   2        4.70        6.34      3.01 o 
  11   4   2      101.10       98.33      3.51 o 
  12   4   2       14.20       14.63      3.66 o 
 -12   5   2      110.55      106.25      6.47 o 
 -11   5   2        0.46       -2.17      3.98 o 
 -10   5   2      289.98      288.56      7.15 o 
  -9   5   2       14.98       20.05      2.37 o 
  -8   5   2      212.63      228.08      3.08 o 
  -7   5   2       96.65       89.81      2.71 o 
  -6   5   2       71.16       62.70      2.00 o 
  -5   5   2      676.78      676.05      5.66 o 
  -4   5   2     1834.09     1948.00     13.58 o 
  -3   5   2        0.45        4.34      1.98 o 
  -2   5   2      184.86      157.69      2.48 o 
  -1   5   2      105.66      104.96      2.37 o 
   0   5   2     4824.45     5071.76     44.34 o 
   1   5   2       12.95       16.36      1.89 o 
   2   5   2        3.89        3.42      1.75 o 
   3   5   2      756.09      755.24      7.07 o 
   4   5   2      453.83      455.68      7.11 o 
   5   5   2       46.68       44.71      2.45 o 
   6   5   2      294.53      299.76      3.96 o 
   7   5   2       13.67       14.72      2.95 o 
   8   5   2      260.72      267.83      3.57 o 
   9   5   2     1349.28     1369.47     21.47 o 
  10   5   2      394.29      414.60      6.24 o 
  11   5   2       82.61       72.13      3.53 o 
 -11   6   2       73.97       80.07      3.58 o 
 -10   6   2        6.65       11.05      3.41 o 
  -9   6   2       62.56       56.97      2.61 o 
  -8   6   2       89.28       89.10      2.63 o 
  -7   6   2       27.69       35.67      2.29 o 
  -6   6   2       18.13       21.70      2.05 o 
  -5   6   2      322.85      313.71      3.04 o 
  -4   6   2      136.35      120.06      2.22 o 
  -3   6   2      521.74      522.82      7.77 o 
  -2   6   2     1072.45     1110.39      9.87 o 
  -1   6   2      234.37      231.08      2.87 o 
   0   6   2      245.14      242.42      2.48 o 
   1   6   2      225.59      234.01      2.55 o 
   2   6   2       89.40      106.61      2.44 o 
   3   6   2      182.08      197.99      2.84 o 
   4   6   2        8.61        9.12      1.93 o 
   5   6   2      488.38      491.65      3.46 o 
   6   6   2       27.92       32.24      2.58 o 
   7   6   2      455.72      480.09      6.08 o 
   8   6   2       97.63       94.06      2.78 o 
   9   6   2     1013.85      956.84     20.73 o 
  10   6   2      133.17      130.71      3.17 o 
  -9   7   2       16.85       13.11      2.42 o 
  -8   7   2      171.99      171.82      2.98 o 
  -7   7   2      132.58      128.56      2.76 o 
  -6   7   2       53.14       49.62      2.44 o 
  -5   7   2        1.74        5.97      1.77 o 
  -4   7   2       25.75       24.68      2.13 o 
  -3   7   2       44.42       40.67      2.07 o 
  -2   7   2       41.40       35.58      1.83 o 
  -1   7   2      367.86      362.46      3.96 o 
   0   7   2       13.87       12.90      1.85 o 
   1   7   2       67.66       70.18      2.19 o 
   2   7   2        8.04       10.47      1.94 o 
   3   7   2      130.16      133.42      2.57 o 
   4   7   2        2.94        0.32      2.27 o 
   5   7   2      239.10      241.12      3.37 o 
   6   7   2       21.23       29.59      2.42 o 
   7   7   2      543.57      516.12      7.70 o 
   8   7   2        3.18        0.73      2.63 o 
   9   7   2      166.96      167.63      3.53 o 
  -8   8   2        0.70        3.92      2.55 o 
  -7   8   2       47.51       46.48      2.54 o 
  -6   8   2       94.03       95.28      2.36 o 
  -5   8   2      101.55      100.19      2.48 o 
  -4   8   2        6.40        8.85      1.68 o 
  -3   8   2      100.50       98.57      2.17 o 
  -2   8   2      122.53      118.38      2.47 o 
  -1   8   2      172.07      177.97      2.91 o 
   0   8   2        1.96        5.09      2.24 o 
   1   8   2       54.98       59.22      2.14 o 
   2   8   2       77.10       87.81      2.41 o 
   3   8   2      136.52      139.59      2.37 o 
   4   8   2      146.67      141.94      2.48 o 
   5   8   2      337.85      319.06      4.65 o 
   6   8   2      404.21      401.55      5.95 o 
   7   8   2       27.51       23.21      2.57 o 
  -6   9   2       86.87       82.54      2.78 o 
  -5   9   2       29.76       28.94      2.17 o 
  -4   9   2       96.67      105.84      2.86 o 
  -3   9   2        1.90        3.54      2.02 o 
  -2   9   2      204.09      220.86      2.96 o 
  -1   9   2       89.71       95.12      2.41 o 
   0   9   2      162.06      186.61      3.28 o 
   1   9   2        0.02        1.63      1.93 o 
   2   9   2      536.34      549.13      6.50 o 
   3   9   2       50.65       53.87      2.45 o 
   4   9   2      309.63      322.00      3.04 o 
   5   9   2        9.22        9.38      2.36 o 
 -13   0   3      436.06      406.51      6.97 o 
 -11   0   3       86.62       94.17      4.93 o 
  -9   0   3       20.30       22.35      3.71 o 
  -7   0   3     1042.96      981.12     15.22 o 
  -5   0   3     3250.79     2902.41     80.52 o 
  -3   0   3      271.15      295.77     26.45 o 
  -1   0   3     1221.92     1257.74     66.70 o 
   1   0   3      426.09      393.51      7.10 o 
   3   0   3     3739.27     3457.88     45.59 o 
   5   0   3     7774.52     8228.98     67.25 o 
   7   0   3     2827.58     2776.28     14.97 o 
   9   0   3      385.86      396.12      7.65 o 
  11   0   3      133.23      132.66      7.91 o 
  13   0   3       11.35        8.91      7.29 o 
 -13   1   3       41.82       42.32      3.43 o 
 -12   1   3        1.60        3.21      3.01 o 
 -11   1   3       82.54       78.99      3.10 o 
 -10   1   3     1671.38     1677.32     22.38 o 
  -9   1   3      732.24      749.79      7.08 o 
  -8   1   3      483.14      443.26      4.11 o 
  -7   1   3       81.45       93.33      2.65 o 
  -6   1   3        5.16        9.81      2.64 o 
  -5   1   3     2042.16     2047.86     20.93 o 
  -4   1   3     3582.76     3566.55     45.61 o 
  -3   1   3     1131.53     1052.01     23.25 o 
  -2   1   3     3551.73     3446.67     34.05 o 
  -1   1   3      644.17      556.47      7.70 o 
   0   1   3       61.31       48.89      2.76 o 
   1   1   3     8369.01     8370.59     73.21 o 
   2   1   3    27581.70    29694.64    140.99 o 
   3   1   3     2567.55     2619.97     20.60 o 
   4   1   3     1685.05     1708.25     18.37 o 
   5   1   3      953.64      932.22      7.53 o 
   6   1   3      580.95      544.22      5.30 o 
   7   1   3      649.36      685.90      5.72 o 
   8   1   3      613.54      600.77      5.34 o 
   9   1   3       18.87       17.02      2.60 o 
  10   1   3        4.04        5.49      3.94 o 
  11   1   3       20.01       16.13      3.71 o 
  12   1   3       86.06       81.64      4.55 o 
  13   1   3       38.50       40.49      4.64 o 
 -13   2   3       30.65       33.11      3.21 o 
 -12   2   3      258.76      256.17      5.70 o 
 -11   2   3      179.42      169.53      3.61 o 
 -10   2   3       47.02       48.53      2.86 o 
  -9   2   3       15.51       17.86      2.51 o 
  -8   2   3      273.33      287.88      3.63 o 
  -7   2   3      110.52      105.18      3.34 o 
  -6   2   3      725.12      700.48     13.55 o 
  -5   2   3      193.31      185.78      3.46 o 
  -4   2   3      120.01      131.18      2.78 o 
  -3   2   3       50.53       57.31      2.25 o 
  -2   2   3       21.20       26.23      2.25 o 
  -1   2   3     2481.64     2416.06     25.82 o 
   0   2   3     1065.62     1006.27      8.46 o 
   1   2   3     4105.50     3950.39     21.01 o 
   2   2   3      891.30      913.13      6.39 o 
   3   2   3     1315.50     1430.77     11.24 o 
   4   2   3     2073.14     2106.64     43.02 o 
   5   2   3      131.52      130.49      3.95 o 
   6   2   3       19.08       14.85      2.79 o 
   7   2   3        0.02        3.36      2.45 o 
   8   2   3        9.25       10.09      2.58 o 
   9   2   3      106.34      113.84      3.15 o 
  10   2   3        0.30        1.24      2.83 o 
  11   2   3       92.60       88.29      3.72 o 
  12   2   3       22.92       19.48      3.38 o 
  13   2   3        0.08       -0.63      6.06 o 
 -13   3   3        2.63        5.96      3.01 o 
 -12   3   3      198.28      187.46      4.15 o 
 -11   3   3      200.80      207.75      3.93 o 
 -10   3   3      828.67      859.42      6.89 o 
  -9   3   3       58.80       56.58      3.09 o 
  -8   3   3       10.28        9.71      2.72 o 
  -7   3   3       45.02       54.33      2.41 o 
  -6   3   3      413.14      378.98      6.05 o 
  -5   3   3        1.23        2.44      1.98 o 
  -4   3   3     3889.08     3990.81     24.81 o 
  -3   3   3        0.39       -0.91      1.81 o 
  -2   3   3      964.27      920.15     15.18 o 
  -1   3   3       15.06       17.70      1.85 o 
   0   3   3     5276.44     5148.41     60.55 o 
   1   3   3     1697.29     1702.33     15.04 o 
   2   3   3     6737.25     6787.44     30.17 o 
   3   3   3      928.14      919.01     10.47 o 
   4   3   3     1653.35     1656.20     19.35 o 
   5   3   3      100.12      105.35      2.96 o 
   6   3   3      502.42      482.52     11.88 o 
   7   3   3       10.11       13.68      2.83 o 
   8   3   3     1316.79     1323.71     10.01 o 
   9   3   3      136.24      123.70      3.42 o 
  10   3   3        0.26        2.29      3.33 o 
  11   3   3       30.97       36.85      3.74 o 
  12   3   3      111.67      103.85      7.99 o 
 -12   4   3        5.72        4.83      3.27 o 
 -11   4   3      377.99      379.17      6.23 o 
 -10   4   3      321.65      322.53      4.96 o 
  -9   4   3      962.98     1011.62      5.64 o 
  -8   4   3       29.28       30.63      2.70 o 
  -7   4   3      390.27      405.26      3.90 o 
  -6   4   3      309.74      305.22      3.63 o 
  -5   4   3     2091.41     2196.16      9.95 o 
  -4   4   3       25.36       32.67      1.86 o 
  -3   4   3      112.22       73.74      2.46 o 
  -2   4   3     2429.07     2612.13     32.54 o 
  -1   4   3      133.95      111.84      2.50 o 
   0   4   3      870.61      881.53      8.28 o 
   1   4   3     2158.81     2137.34     18.03 o 
   2   4   3        0.43        4.43      1.98 o 
   3   4   3     1502.70     1498.35      8.98 o 
   4   4   3       49.58       54.18      2.29 o 
   5   4   3     1169.23     1146.43     16.76 o 
   6   4   3      405.31      443.93      4.93 o 
   7   4   3      383.48      376.58      4.24 o 
   8   4   3      378.52      376.64     11.01 o 
   9   4   3       39.83       46.48      2.70 o 
  10   4   3        9.90       13.34      2.93 o 
  11   4   3      678.25      690.82      9.21 o 
  12   4   3        7.08        8.28      3.13 o 
 -12   5   3       27.46       27.76      3.70 o 
 -11   5   3        0.53       -1.02      4.26 o 
 -10   5   3       42.36       43.75      3.46 o 
  -9   5   3      159.09      138.99      2.99 o 
  -8   5   3        8.89        9.65      2.20 o 
  -7   5   3      106.78      102.44      2.52 o 
  -6   5   3      122.90      115.66      2.38 o 
  -5   5   3       39.58       44.27      2.19 o 
  -4   5   3      332.50      325.57      4.14 o 
  -3   5   3      639.54      710.21      6.57 o 
  -2   5   3       73.22       85.25      2.06 o 
  -1   5   3      367.68      401.48      6.18 o 
   0   5   3     2686.01     2727.40     18.12 o 
   1   5   3      149.43      149.05      2.40 o 
   2   5   3        0.15        1.91      1.70 o 
   3   5   3        8.90        8.77      2.00 o 
   4   5   3      247.81      264.00      3.48 o 
   5   5   3        8.82       10.09      2.10 o 
   6   5   3       41.31       43.90      2.41 o 
   7   5   3      918.44      903.32     17.57 o 
   8   5   3      254.83      243.57      3.92 o 
   9   5   3       41.99       50.44      3.46 o 
  10   5   3      207.42      193.04      5.86 o 
  11   5   3       14.18       17.23      3.30 o 
 -11   6   3        6.07        7.39      4.98 o 
 -10   6   3      146.82      131.44      3.75 o 
  -9   6   3      130.04      117.74      3.11 o 
  -8   6   3       29.79       26.69      2.32 o 
  -7   6   3      275.03      299.86      2.98 o 
  -6   6   3      142.12      144.96      2.43 o 
  -5   6   3      446.16      429.68      4.21 o 
  -4   6   3      380.25      387.88      5.32 o 
  -3   6   3      349.19      336.96      3.11 o 
  -2   6   3     1847.39     1884.31     15.32 o 
  -1   6   3      226.55      213.85      2.67 o 
   0   6   3      256.85      281.06      2.79 o 
   1   6   3       43.29       35.63      1.96 o 
   2   6   3       36.23       39.80      1.89 o 
   3   6   3       33.80       36.01      2.05 o 
   4   6   3       15.36       13.26      2.10 o 
   5   6   3      482.52      503.73      3.72 o 
   6   6   3        1.63        3.83      2.15 o 
   7   6   3       24.20       25.09      2.28 o 
   8   6   3        1.59        1.37      2.43 o 
   9   6   3      174.36      190.77      3.63 o 
  10   6   3        2.86        4.27      2.89 o 
  -9   7   3        5.06        5.86      2.57 o 
  -8   7   3      163.74      163.50      3.37 o 
  -7   7   3        0.67        2.20      1.83 o 
  -6   7   3      430.33      445.55      3.21 o 
  -5   7   3      193.69      161.61      2.37 o 
  -4   7   3      717.97      725.49     10.11 o 
  -3   7   3        2.12        4.52      2.05 o 
  -2   7   3      211.71      205.31      2.43 o 
  -1   7   3        0.61        3.65      1.87 o 
   0   7   3      651.49      646.80      5.33 o 
   1   7   3      217.30      215.97      2.69 o 
   2   7   3       12.53       21.82      2.37 o 
   3   7   3       99.79       90.53      3.13 o 
   4   7   3      400.46      405.41      3.64 o 
   5   7   3      382.08      366.30      4.00 o 
   6   7   3      164.28      159.61      2.84 o 
   7   7   3        7.19        7.70      2.54 o 
   8   7   3      214.04      207.91      3.41 o 
   9   7   3       95.93       96.46      3.05 o 
  -8   8   3       16.64       16.41      2.49 o 
  -7   8   3       23.84       26.41      2.23 o 
  -6   8   3        4.81        7.35      2.13 o 
  -5   8   3      184.69      208.98      2.62 o 
  -4   8   3        0.13        3.47      2.09 o 
  -3   8   3       65.05       88.08      2.39 o 
  -2   8   3      100.50      104.32      2.32 o 
  -1   8   3      557.78      550.56      5.05 o 
   0   8   3       78.37       76.63      2.25 o 
   1   8   3       62.00       76.56      2.38 o 
   2   8   3      529.24      517.66      5.15 o 
   3   8   3      586.09      611.21      7.16 o 
   4   8   3        5.65        5.63      2.10 o 
   5   8   3      118.75      120.13      2.75 o 
   6   8   3        0.67        0.60      2.17 o 
   7   8   3       45.76       51.38      3.02 o 
  -6   9   3       16.72       18.64      3.16 o 
  -5   9   3       28.79       31.41      2.37 o 
  -4   9   3        0.03        0.58      2.13 o 
  -3   9   3       24.34       24.37      2.20 o 
  -2   9   3        6.44        6.80      2.27 o 
  -1   9   3      229.58      213.92      3.89 o 
   0   9   3       57.29       64.16      2.44 o 
   1   9   3        7.15        7.52      2.14 o 
   2   9   3       14.50       15.92      2.11 o 
   3   9   3        0.31        2.35      2.43 o 
   4   9   3        2.60        1.19      2.34 o 
   5   9   3       38.72       39.22      2.63 o 
 -14   0   4        0.51       -1.25      7.98 o 
 -12   0   4      415.73      411.94      7.08 o 
 -10   0   4       52.38       48.00      4.09 o 
  -8   0   4       13.06        8.94      3.44 o 
  -6   0   4      421.67      426.80     12.12 o 
  -4   0   4     7269.89     7165.12    163.90 o 
  -2   0   4     2279.15     2194.01     80.74 o 
   0   0   4     5977.91     5609.76    117.72 o 
   2   0   4    11483.02    10811.15    114.73 o 
   4   0   4     8259.77     8369.10     56.10 o 
   6   0   4      513.09      445.06      5.84 o 
   8   0   4       22.19       28.76      3.65 o 
  10   0   4       12.30       13.36      6.20 o 
  12   0   4      237.45      226.45      9.66 o 
 -13   1   4        4.88        3.68      3.11 o 
 -12   1   4       63.31       64.90      3.14 o 
 -11   1   4       67.23       62.29      2.94 o 
 -10   1   4      699.34      716.35      8.99 o 
  -9   1   4       12.83       11.14      2.26 o 
  -8   1   4     3539.79     3656.89     51.23 o 
  -7   1   4     2177.79     2264.89     16.78 o 
  -6   1   4     3122.89     3092.21     60.46 o 
  -5   1   4     2561.17     2480.13     26.63 o 
  -4   1   4     1223.93     1152.67     17.29 o 
  -3   1   4     4577.34     4233.40    154.30 o 
  -2   1   4    11947.53    10916.64    437.16 o 
  -1   1   4      276.41      261.86      4.08 o 
   0   1   4     5932.17     5985.48     52.78 o 
   1   1   4     3017.54     2861.72     33.40 o 
   2   1   4        5.41        5.37      2.62 o 
   3   1   4     1305.29     1285.88      9.91 o 
   4   1   4      190.27      197.62      3.61 o 
   5   1   4      286.76      320.01      3.93 o 
   6   1   4      934.25      920.12     11.95 o 
   7   1   4      172.25      183.29      3.64 o 
   8   1   4      110.45      118.23      3.61 o 
   9   1   4      308.34      311.21      5.70 o 
  10   1   4      146.26      145.68      3.43 o 
  11   1   4       50.22       47.41      3.88 o 
  12   1   4      125.90      126.28      4.92 o 
  13   1   4        0.28        1.22      5.59 o 
 -13   2   4      151.60      157.35      4.10 o 
 -12   2   4      196.23      178.97      3.92 o 
 -11   2   4       58.86       68.23      3.00 o 
 -10   2   4      471.78      486.56      5.11 o 
  -9   2   4     2024.33     2020.87     23.45 o 
  -8   2   4      179.71      166.51      3.34 o 
  -7   2   4      470.93      461.37      7.91 o 
  -6   2   4       74.45       82.11      3.39 o 
  -5   2   4     1709.28     1618.76     26.70 o 
  -4   2   4       67.46       77.17      2.64 o 
  -3   2   4     2782.07     2654.22     16.31 o 
  -2   2   4     1059.44     1122.33     11.66 o 
  -1   2   4    11968.49    11790.05     70.36 o 
   0   2   4     6788.46     6529.22     74.82 o 
   1   2   4     1252.34     1206.64     15.88 o 
   2   2   4      570.69      572.78      5.90 o 
   3   2   4     1739.81     1705.11      7.57 o 
   4   2   4     2639.64     2721.73     27.60 o 
   5   2   4      113.46      147.92      3.41 o 
   6   2   4       12.40       18.87      2.68 o 
   7   2   4     1552.20     1579.56     10.01 o 
   8   2   4       45.98       52.43      3.14 o 
   9   2   4       54.41       64.81      2.99 o 
  10   2   4      126.84      139.16      3.61 o 
  11   2   4      604.40      589.52      7.36 o 
  12   2   4       35.11       38.78      4.25 o 
 -13   3   4        9.10       12.15      3.26 o 
 -12   3   4        2.18        6.23      3.18 o 
 -11   3   4        0.07        2.12      2.66 o 
 -10   3   4       11.27       11.52      2.51 o 
  -9   3   4       70.98       66.29      2.85 o 
  -8   3   4       27.85       31.04      2.96 o 
  -7   3   4      559.59      542.61      5.44 o 
  -6   3   4     1471.07     1443.78     20.67 o 
  -5   3   4      214.58      205.33      4.39 o 
  -4   3   4       62.56       56.35      2.30 o 
  -3   3   4       43.94       42.18      2.10 o 
  -2   3   4     1516.44     1451.48     20.64 o 
  -1   3   4      815.11      844.04      7.18 o 
   0   3   4     4533.23     4551.43     23.22 o 
   1   3   4      112.81      113.02      2.52 o 
   2   3   4      412.05      423.22      4.98 o 
   3   3   4     1271.79     1298.61     13.20 o 
   4   3   4        5.48        1.74      2.56 o 
   5   3   4       60.32       57.19      2.54 o 
   6   3   4      438.55      439.37      6.73 o 
   7   3   4        8.97        9.16      2.56 o 
   8   3   4      242.99      262.31      4.01 o 
   9   3   4       26.74       24.75      2.87 o 
  10   3   4        3.18        8.58      2.90 o 
  11   3   4       15.88       19.37      3.40 o 
  12   3   4       88.66       84.57      3.85 o 
 -12   4   4       43.28       40.62      3.46 o 
 -11   4   4      289.99      292.58      6.44 o 
 -10   4   4       62.73       61.32      3.00 o 
  -9   4   4        1.98        2.71      2.99 o 
  -8   4   4        0.33        1.97      2.26 o 
  -7   4   4       70.79       76.35      2.69 o 
  -6   4   4      111.33      131.71      2.38 o 
  -5   4   4      101.03      104.49      2.30 o 
  -4   4   4     1356.07     1363.08     25.15 o 
  -3   4   4      208.13      178.86      2.46 o 
  -2   4   4       28.18       27.74      1.94 o 
  -1   4   4      941.09      983.19      5.64 o 
   0   4   4     2039.22     2125.00     26.72 o 
   1   4   4      407.29      423.46      3.29 o 
   2   4   4       17.72       29.56      2.15 o 
   3   4   4       83.16       91.49      2.50 o 
   4   4   4      108.24      116.23      3.06 o 
   5   4   4      135.67      148.49      3.62 o 
   6   4   4       25.13       25.60      2.27 o 
   7   4   4      245.04      244.94      5.19 o 
   8   4   4        3.59        3.45      2.55 o 
   9   4   4        2.32        3.91      2.50 o 
  10   4   4        6.81        4.70      2.93 o 
  11   4   4      610.17      616.10     11.79 o 
 -12   5   4       47.67       43.53      3.85 o 
 -11   5   4       80.97       85.17      3.36 o 
 -10   5   4      363.32      361.91      4.68 o 
  -9   5   4        6.91        4.98      2.19 o 
  -8   5   4      324.47      326.28      5.27 o 
  -7   5   4      106.71      106.27      2.52 o 
  -6   5   4      112.71      108.16      2.11 o 
  -5   5   4       27.39       33.18      2.03 o 
  -4   5   4      793.94      782.13      8.98 o 
  -3   5   4      342.26      350.46      6.94 o 
  -2   5   4     3434.54     3530.86     45.94 o 
  -1   5   4       43.43       43.45      2.38 o 
   0   5   4      687.97      673.12      6.39 o 
   1   5   4     3062.69     3115.99     22.82 o 
   2   5   4     2097.87     2103.77     13.76 o 
   3   5   4       84.12       87.25      2.34 o 
   4   5   4       42.14       49.74      1.99 o 
   5   5   4      156.84      151.56      3.10 o 
   6   5   4      407.99      423.09      3.63 o 
   7   5   4        2.19        4.79      2.78 o 
   8   5   4      238.49      243.88      4.06 o 
   9   5   4      284.88      283.29      5.74 o 
  10   5   4      613.25      642.44     15.49 o 
  11   5   4      331.24      312.11      4.82 o 
 -11   6   4       39.62       42.12      4.45 o 
 -10   6   4      145.25      140.81      3.78 o 
  -9   6   4       45.77       48.76      2.55 o 
  -8   6   4       42.03       48.12      2.51 o 
  -7   6   4      747.11      721.06     10.09 o 
  -6   6   4       90.85       95.07      2.23 o 
  -5   6   4      657.59      631.01      9.84 o 
  -4   6   4      242.71      256.54      2.69 o 
  -3   6   4      797.60      775.15      6.67 o 
  -2   6   4      729.54      803.12      7.21 o 
  -1   6   4     2384.13     2483.41     23.60 o 
   0   6   4       16.39       20.25      1.85 o 
   1   6   4      212.90      209.83      2.99 o 
   2   6   4       23.28       23.44      1.96 o 
   3   6   4      325.76      339.77      3.08 o 
   4   6   4       87.22       95.28      2.56 o 
   5   6   4       36.85       28.37      2.61 o 
   6   6   4       14.81       10.26      2.28 o 
   7   6   4      383.95      363.65      3.80 o 
   8   6   4       40.81       42.67      2.62 o 
   9   6   4      123.66      134.10      3.56 o 
  10   6   4        1.73        2.78      2.92 o 
  -9   7   4      110.58      119.03      3.33 o 
  -8   7   4      110.20       97.37      2.78 o 
  -7   7   4       96.73       89.92      2.60 o 
  -6   7   4       80.89       87.60      2.44 o 
  -5   7   4       78.49       79.35      2.37 o 
  -4   7   4        3.21        4.01      1.92 o 
  -3   7   4        1.23        3.01      1.77 o 
  -2   7   4       20.11       15.57      2.11 o 
  -1   7   4     1940.01     1925.67     17.02 o 
   0   7   4     2817.64     2822.12     27.57 o 
   1   7   4      130.94      134.31      2.43 o 
   2   7   4       28.44       32.36      1.84 o 
   3   7   4       45.93       54.54      2.12 o 
   4   7   4      175.97      178.06      2.87 o 
   5   7   4      405.81      422.31      6.30 o 
   6   7   4       48.22       50.91      2.60 o 
   7   7   4       35.56       31.86      2.61 o 
   8   7   4       45.63       48.44      3.06 o 
   9   7   4       24.95       27.62      4.29 o 
  -8   8   4        0.39        2.68      2.26 o 
  -7   8   4      398.74      385.92      5.16 o 
  -6   8   4        0.44        0.93      1.91 o 
  -5   8   4       92.10       97.19      2.53 o 
  -4   8   4        3.59        5.76      2.10 o 
  -3   8   4        2.42        4.83      1.99 o 
  -2   8   4      514.29      466.38      6.54 o 
  -1   8   4       18.64       23.62      2.05 o 
   0   8   4      104.68       99.20      2.25 o 
   1   8   4      468.44      477.23      5.05 o 
   2   8   4       79.06       79.66      2.41 o 
   3   8   4      244.65      252.33      3.22 o 
   4   8   4        5.24        9.76      2.33 o 
   5   8   4      195.10      182.69      6.42 o 
   6   8   4        0.56        1.41      2.73 o 
   7   8   4      167.84      162.33      3.28 o 
  -6   9   4      293.73      270.56      5.43 o 
  -5   9   4       49.93       49.04      2.14 o 
  -4   9   4      247.03      242.65      4.10 o 
  -3   9   4        0.00        2.71      2.00 o 
  -2   9   4      424.24      420.75      3.91 o 
  -1   9   4      169.12      170.62      3.36 o 
   0   9   4      314.98      324.82      3.50 o 
   1   9   4       63.90       67.80      2.32 o 
   2   9   4      733.69      772.67      9.56 o 
   3   9   4        7.55        6.39      2.35 o 
   4   9   4      174.13      175.64      2.77 o 
   5   9   4        6.22        3.40      2.81 o 
 -13   0   5       10.19       11.23      3.71 o 
 -11   0   5      486.46      473.61     12.19 o 
  -9   0   5      254.92      265.67      5.19 o 
  -7   0   5    12984.34    12901.13    449.60 o 
  -5   0   5     4745.72     4779.87    587.08 o 
  -3   0   5     9397.34     9369.30    237.04 o 
  -1   0   5     7407.76     7110.20    139.44 o 
   1   0   5     2859.28     2800.67     13.90 o 
   3   0   5      449.84      445.79     11.19 o 
   5   0   5      679.03      600.45      6.74 o 
   7   0   5     2009.08     1891.60     12.99 o 
   9   0   5       48.18       53.56      4.07 o 
  11   0   5        8.54        9.66      6.49 o 
 -13   1   5      303.28      284.96      4.45 o 
 -12   1   5       38.42       40.50      2.81 o 
 -11   1   5       21.42       23.15      2.55 o 
 -10   1   5        1.51        1.44      2.53 o 
  -9   1   5      574.48      552.50      7.76 o 
  -8   1   5     1953.65     2023.24     25.65 o 
  -7   1   5     6811.40     7153.34    207.07 o 
  -6   1   5       63.52       50.43      2.51 o 
  -5   1   5     2194.81     2197.61     44.67 o 
  -4   1   5      879.41      780.45     21.69 o 
  -3   1   5      618.61      602.68      9.65 o 
  -2   1   5     2938.54     2881.92     42.77 o 
  -1   1   5     9623.08     9078.45    178.49 o 
   0   1   5      296.73      321.04      4.44 o 
   1   1   5     2469.09     2274.02     28.85 o 
   2   1   5     1101.95     1065.30      9.72 o 
   3   1   5      158.57      123.18      2.89 o 
   4   1   5      711.65      739.68      6.89 o 
   5   1   5      711.25      682.71      8.23 o 
   6   1   5      338.15      326.60      3.80 o 
   7   1   5        7.26        9.85      2.65 o 
   8   1   5        7.54       10.40      2.91 o 
   9   1   5       21.56       18.02      2.70 o 
  10   1   5      432.93      401.65      5.16 o 
  11   1   5       66.78       65.02      4.61 o 
  12   1   5       26.85       28.11      4.23 o 
 -13   2   5       19.42       26.91      3.06 o 
 -12   2   5      229.86      224.67      4.83 o 
 -11   2   5        4.31        8.18      2.71 o 
 -10   2   5       52.45       60.39      2.81 o 
  -9   2   5       17.19       15.98      2.45 o 
  -8   2   5       13.56       18.90      2.36 o 
  -7   2   5       63.60       63.78      2.65 o 
  -6   2   5     1653.94     1655.86     18.52 o 
  -5   2   5       54.01       60.69      2.42 o 
  -4   2   5     8116.49     8424.81    103.27 o 
  -3   2   5      890.01      967.98     14.55 o 
  -2   2   5     1773.16     1582.49      8.56 o 
  -1   2   5      665.59      644.77      5.77 o 
   0   2   5     4616.09     4364.95    112.41 o 
   1   2   5      733.82      669.54      6.74 o 
   2   2   5     1277.22     1207.84      9.80 o 
   3   2   5      296.25      298.44      3.62 o 
   4   2   5     1045.68     1103.09      7.71 o 
   5   2   5     2489.43     2654.63     38.18 o 
   6   2   5        6.49       11.10      2.89 o 
   7   2   5      213.00      223.00      3.57 o 
   8   2   5      955.06      941.46     10.81 o 
   9   2   5        0.34        1.04      2.91 o 
  10   2   5       35.39       38.91      3.22 o 
  11   2   5        4.36        7.17      2.93 o 
  12   2   5      361.18      365.25      6.86 o 
 -13   3   5       24.74       25.55      3.15 o 
 -12   3   5      348.43      344.82      4.09 o 
 -11   3   5      169.17      169.13      3.63 o 
 -10   3   5       51.40       50.26      2.65 o 
  -9   3   5      201.62      194.10      3.38 o 
  -8   3   5       18.48       17.48      2.47 o 
  -7   3   5       31.25       29.41      2.49 o 
  -6   3   5      459.77      466.43      4.26 o 
  -5   3   5      216.33      214.20      3.48 o 
  -4   3   5      657.46      668.43      8.61 o 
  -3   3   5     1201.07     1217.60     19.90 o 
  -2   3   5     6451.43     6642.35     64.80 o 
  -1   3   5     2674.36     2537.73     58.90 o 
   0   3   5     1070.29     1062.55     15.98 o 
   1   3   5        2.18        4.59      2.08 o 
   2   3   5     2812.52     2952.16     27.57 o 
   3   3   5      207.88      188.85      3.37 o 
   4   3   5      570.17      519.98      5.17 o 
   5   3   5        8.88        9.46      2.70 o 
   6   3   5        0.20        1.01      2.85 o 
   7   3   5       57.38       53.89      3.38 o 
   8   3   5       45.82       49.24      3.00 o 
   9   3   5       56.84       57.38      3.11 o 
  10   3   5       99.01       95.70      3.12 o 
  11   3   5      296.16      299.11      4.72 o 
  12   3   5      102.03      108.09      4.20 o 
 -12   4   5       45.21       44.46      3.01 o 
 -11   4   5      573.93      556.37     10.47 o 
 -10   4   5       14.63       20.17      2.42 o 
  -9   4   5       61.57       61.46      2.58 o 
  -8   4   5      114.96      122.07      3.04 o 
  -7   4   5     1080.86     1084.43     32.15 o 
  -6   4   5       40.97       45.61      2.18 o 
  -5   4   5      171.39      168.91      3.21 o 
  -4   4   5       78.40       81.65      2.16 o 
  -3   4   5     1673.02     1750.56     25.16 o 
  -2   4   5      227.81      262.54      2.96 o 
  -1   4   5      400.82      380.51      4.97 o 
   0   4   5      531.12      553.65      7.76 o 
   1   4   5     1836.56     1827.85     18.46 o 
   2   4   5       14.57       22.18      2.26 o 
   3   4   5        7.35        5.57      2.07 o 
   4   4   5      118.55      121.01      2.66 o 
   5   4   5      385.87      424.85      5.01 o 
   6   4   5        3.57        3.81      2.30 o 
   7   4   5      284.35      276.18      6.06 o 
   8   4   5        1.22       -0.70      3.44 o 
   9   4   5        0.28        3.18      2.88 o 
  10   4   5        0.07        3.20      2.87 o 
  11   4   5      497.51      492.60      9.03 o 
 -12   5   5        0.15        1.77      3.04 o 
 -11   5   5       52.79       52.46      3.00 o 
 -10   5   5       61.86       69.59      2.97 o 
  -9   5   5      165.85      164.25      3.74 o 
  -8   5   5     1314.55     1275.83     16.74 o 
  -7   5   5       66.04       59.72      2.41 o 
  -6   5   5      110.58      118.20      2.42 o 
  -5   5   5      323.35      323.23      3.82 o 
  -4   5   5      166.46      179.50      3.17 o 
  -3   5   5       21.24       18.69      1.78 o 
  -2   5   5      250.29      242.57      2.80 o 
  -1   5   5     1403.62     1489.60     11.44 o 
   0   5   5     4106.15     4199.68     35.81 o 
   1   5   5     2546.18     2601.10     20.52 o 
   2   5   5     1389.63     1357.66     10.51 o 
   3   5   5      202.36      199.71      3.89 o 
   4   5   5      157.87      156.61      3.00 o 
   5   5   5      660.31      685.70      7.39 o 
   6   5   5       13.91       13.63      2.09 o 
   7   5   5       83.11       80.39      2.68 o 
   8   5   5       66.41       66.30      3.13 o 
   9   5   5       31.09       35.51      2.90 o 
  10   5   5      193.04      196.10      4.10 o 
 -11   6   5       54.19       45.86      2.79 o 
 -10   6   5      215.87      208.90      4.18 o 
  -9   6   5        1.20        4.53      3.13 o 
  -8   6   5      480.08      465.86      6.76 o 
  -7   6   5       66.24       54.61      2.58 o 
  -6   6   5      232.42      226.49      4.29 o 
  -5   6   5       55.02       56.01      2.04 o 
  -4   6   5       98.13      104.25      2.24 o 
  -3   6   5      344.03      335.16      5.47 o 
  -2   6   5       54.62       54.30      2.11 o 
  -1   6   5       17.61       12.38      1.91 o 
   0   6   5      362.60      357.12      6.51 o 
   1   6   5      160.06      173.72      3.54 o 
   2   6   5     2232.58     2190.55     15.42 o 
   3   6   5     1536.91     1561.51      9.65 o 
   4   6   5     1519.13     1542.32     15.21 o 
   5   6   5      308.53      297.90      3.94 o 
   6   6   5       33.22       34.57      2.44 o 
   7   6   5      548.54      567.97      7.09 o 
   8   6   5       15.35       16.64      2.34 o 
   9   6   5        0.29        2.87      2.95 o 
  10   6   5        6.46        7.63      3.12 o 
  -9   7   5       29.95       32.69      3.42 o 
  -8   7   5      422.54      403.60      4.77 o 
  -7   7   5        0.05        0.46      2.40 o 
  -6   7   5      101.87       94.88      2.53 o 
  -5   7   5       91.03       84.97      2.10 o 
  -4   7   5      264.84      265.47      5.00 o 
  -3   7   5        0.69        0.25      1.83 o 
  -2   7   5      183.61      174.89      2.82 o 
  -1   7   5      319.02      306.99      3.46 o 
   0   7   5       69.42       66.04      2.07 o 
   1   7   5       41.28       41.63      2.36 o 
   2   7   5       64.98       68.85      2.29 o 
   3   7   5        9.61        9.30      2.17 o 
   4   7   5        7.71        6.26      2.73 o 
   5   7   5       22.43       25.28      2.46 o 
   6   7   5      151.57      151.84      3.24 o 
   7   7   5       62.12       57.24      2.59 o 
   8   7   5      192.18      186.62      4.78 o 
  -8   8   5       30.43       33.67      2.29 o 
  -7   8   5       18.35       21.96      2.52 o 
  -6   8   5       40.10       41.79      2.37 o 
  -5   8   5      107.01      106.07      2.48 o 
  -4   8   5      142.52      144.21      2.67 o 
  -3   8   5      135.42      151.64      2.54 o 
  -2   8   5       77.26       69.29      2.33 o 
  -1   8   5      134.43      148.70      2.44 o 
   0   8   5       81.94       86.56      2.51 o 
   1   8   5       13.45       13.80      2.41 o 
   2   8   5        5.83        8.94      2.30 o 
   3   8   5       23.59       23.56      2.11 o 
   4   8   5      442.37      438.68      4.69 o 
   5   8   5      169.87      172.18      3.23 o 
   6   8   5      112.23      119.96      3.07 o 
   7   8   5        0.28        1.17      2.29 o 
  -5   9   5      350.25      326.45      6.13 o 
  -4   9   5       48.25       50.15      2.22 o 
  -3   9   5      135.30      117.90      2.57 o 
  -2   9   5        0.04        2.83      2.42 o 
  -1   9   5        1.04        1.65      2.17 o 
   0   9   5        2.85        6.71      2.37 o 
   1   9   5      181.44      168.92      2.67 o 
   2   9   5       10.39       10.01      2.15 o 
   3   9   5      187.16      179.05      2.95 o 
   4   9   5        8.55        9.08      2.39 o 
 -12   0   6      364.27      389.70     13.49 o 
 -10   0   6      128.99      131.31      3.60 o 
  -8   0   6     1965.32     1871.29     55.14 o 
  -6   0   6      474.94      522.78     19.14 o 
  -4   0   6      863.91      992.62     83.67 o 
  -2   0   6    32938.84    30152.73    116.77 o 
   0   0   6      101.20      131.39      4.46 o 
   2   0   6     6488.57     6255.65     57.56 o 
   4   0   6     6800.64     6895.39    118.97 o 
   6   0   6     2496.38     2388.20     19.74 o 
   8   0   6     1041.49     1008.99     13.90 o 
  10   0   6      508.06      492.93     19.05 o 
  12   0   6      220.00      220.27      9.08 o 
 -13   1   6       98.84       94.26      3.27 o 
 -12   1   6       18.59       20.03      2.64 o 
 -11   1   6       69.55       68.19      2.61 o 
 -10   1   6      338.43      320.32      5.15 o 
  -9   1   6      349.72      359.92      5.60 o 
  -8   1   6      406.19      430.35      5.47 o 
  -7   1   6      192.19      210.46      3.80 o 
  -6   1   6      465.22      483.49      4.40 o 
  -5   1   6     3247.46     3346.98     92.87 o 
  -4   1   6     1375.52     1311.74     33.35 o 
  -3   1   6     1444.59     1341.39     37.57 o 
  -2   1   6       11.53       18.46      6.79 o 
  -1   1   6     5719.61     5361.97     33.33 o 
   0   1   6      305.32      252.18      4.67 o 
   1   1   6      223.65      242.05      3.40 o 
   2   1   6     2099.58     2068.03     13.55 o 
   3   1   6      188.93      181.91      3.15 o 
   4   1   6      307.28      277.40      3.42 o 
   5   1   6      419.32      399.73      3.86 o 
   6   1   6      809.66      856.75      7.86 o 
   7   1   6     1773.16     1803.71     12.20 o 
   8   1   6      365.25      351.83      4.26 o 
   9   1   6      543.85      529.68      7.75 o 
  10   1   6       48.28       54.17      3.51 o 
  11   1   6       65.09       59.97      3.67 o 
  12   1   6       10.72       12.17      4.55 o 
 -13   2   6        0.02        0.65      2.87 o 
 -12   2   6       29.64       34.21      2.72 o 
 -11   2   6        5.59        6.41      2.67 o 
 -10   2   6      161.49      157.86      2.94 o 
  -9   2   6       70.45       75.17      2.95 o 
  -8   2   6       78.97       78.55      2.86 o 
  -7   2   6      104.57       96.32      2.77 o 
  -6   2   6      822.94      860.92     21.85 o 
  -5   2   6      737.22      850.94     10.75 o 
  -4   2   6      142.35      151.66      9.59 o 
  -3   2   6      298.04      294.13      3.39 o 
  -2   2   6      804.64      762.05     11.85 o 
  -1   2   6       45.37       43.92      2.65 o 
   0   2   6       45.01       48.60      2.15 o 
   1   2   6      188.03      192.91     11.68 o 
   2   2   6     5084.15     5102.39     56.42 o 
   3   2   6     1773.19     1808.56     13.40 o 
   4   2   6      175.72      188.03      3.12 o 
   5   2   6        0.89        2.95      2.10 o 
   6   2   6      309.64      323.52      3.97 o 
   7   2   6        0.37        2.35      2.96 o 
   8   2   6       59.03       62.86      3.27 o 
   9   2   6      336.86      335.77      4.04 o 
  10   2   6       13.13       17.55      2.87 o 
  11   2   6        5.14       11.06      3.17 o 
  12   2   6        2.59        6.85      3.91 o 
 -13   3   6       62.53       64.28      3.24 o 
 -12   3   6        0.09       -3.04      3.04 o 
 -11   3   6      252.15      253.70      3.64 o 
 -10   3   6       13.12       14.31      2.52 o 
  -9   3   6      609.77      599.47     10.72 o 
  -8   3   6      171.87      175.89      3.58 o 
  -7   3   6      187.96      176.06      3.03 o 
  -6   3   6      799.07      770.66      5.61 o 
  -5   3   6      554.20      582.21     12.72 o 
  -4   3   6       54.04       50.88      2.23 o 
  -3   3   6      403.26      365.59      9.01 o 
  -2   3   6      102.15       96.54      2.47 o 
  -1   3   6      116.07       89.37      2.35 o 
   0   3   6      981.53      916.05      8.21 o 
   1   3   6     2334.62     2343.78     39.81 o 
   2   3   6       61.44       57.33      2.28 o 
   3   3   6     2748.76     2816.28     17.97 o 
   4   3   6       35.82       39.22      2.54 o 
   5   3   6      387.93      381.84      4.17 o 
   6   3   6      110.49      105.57      3.04 o 
   7   3   6     2608.32     2562.50     29.09 o 
   8   3   6        1.03       -0.67      3.12 o 
   9   3   6        0.52        1.61      2.87 o 
  10   3   6       59.49       61.29      3.25 o 
  11   3   6       84.93       86.42      3.91 o 
  12   3   6        0.03        4.31      5.22 o 
 -12   4   6      179.79      169.69      3.79 o 
 -11   4   6       47.65       46.31      2.81 o 
 -10   4   6      661.01      658.18      9.11 o 
  -9   4   6      256.14      261.54      3.55 o 
  -8   4   6      691.99      680.83      8.66 o 
  -7   4   6      101.50       95.40      2.87 o 
  -6   4   6      856.44      897.22     15.20 o 
  -5   4   6      878.47      848.03      7.50 o 
  -4   4   6       98.45       87.58      2.75 o 
  -3   4   6      177.22      193.82     14.01 o 
  -2   4   6     3368.66     3344.71     24.69 o 
  -1   4   6        1.69        6.25      2.27 o 
   0   4   6      500.47      486.62      6.90 o 
   1   4   6       34.19       34.95      2.46 o 
   2   4   6      227.96      222.10      2.84 o 
   3   4   6      354.37      355.98      3.14 o 
   4   4   6     1542.15     1587.88     13.17 o 
   5   4   6        3.34        4.97      2.44 o 
   6   4   6     1058.06     1091.21     13.03 o 
   7   4   6       19.70       20.13      2.67 o 
   8   4   6      129.52      125.95      3.63 o 
   9   4   6      201.27      195.29      4.05 o 
  10   4   6      252.41      250.93      5.22 o 
  11   4   6       44.95       49.12      3.02 o 
 -12   5   6       38.82       40.85      3.06 o 
 -11   5   6        2.24        2.09      2.63 o 
 -10   5   6       15.71       18.90      2.96 o 
  -9   5   6      645.02      652.63     12.01 o 
  -8   5   6      129.79      131.52      3.30 o 
  -7   5   6       56.07       58.45      2.76 o 
  -6   5   6        0.18       -0.06      1.93 o 
  -5   5   6       13.64       17.97      1.97 o 
  -4   5   6      105.68      115.02      2.35 o 
  -3   5   6       63.00       67.22      2.01 o 
  -2   5   6      773.78      736.39      5.75 o 
  -1   5   6       43.15       35.90      2.33 o 
   0   5   6       73.59       76.75      2.33 o 
   1   5   6       18.62       24.65      2.12 o 
   2   5   6      209.95      207.24      2.85 o 
   3   5   6     1145.62     1149.84      4.83 o 
   4   5   6       18.73       24.59      2.13 o 
   5   5   6        1.38        1.24      2.12 o 
   6   5   6        0.93        3.70      2.06 o 
   7   5   6       64.20       64.42      3.04 o 
   8   5   6        2.17        2.35      2.88 o 
   9   5   6       63.33       63.45      3.25 o 
  10   5   6       47.48       46.98      3.24 o 
 -11   6   6        8.97       10.13      2.61 o 
 -10   6   6      160.87      160.75      3.24 o 
  -9   6   6       47.29       42.80      2.91 o 
  -8   6   6      145.29      147.87      2.98 o 
  -7   6   6        0.91        1.48      1.95 o 
  -6   6   6       29.83       34.04      2.29 o 
  -5   6   6       10.94       11.76      2.06 o 
  -4   6   6      144.88      154.20      3.00 o 
  -3   6   6      347.77      328.29      4.57 o 
  -2   6   6      460.65      450.84      6.96 o 
  -1   6   6      266.45      285.91      3.04 o 
   0   6   6       53.38       57.40      2.09 o 
   1   6   6      636.74      626.40      7.26 o 
   2   6   6     4376.58     4317.99     26.80 o 
   3   6   6     1044.32     1061.65     10.03 o 
   4   6   6        4.75        8.14      2.27 o 
   5   6   6       13.94       12.92      2.38 o 
   6   6   6      118.62      135.73      3.65 o 
   7   6   6        2.06        2.77      2.12 o 
   8   6   6       16.61       19.19      2.75 o 
   9   6   6        1.45        0.30      2.67 o 
  -9   7   6      117.84      122.72      3.54 o 
  -8   7   6      159.14      160.56      3.27 o 
  -7   7   6      250.89      246.67      3.01 o 
  -6   7   6      279.00      273.56      4.09 o 
  -5   7   6      345.34      355.03      3.96 o 
  -4   7   6        9.04       14.68      2.37 o 
  -3   7   6      406.63      412.19      3.86 o 
  -2   7   6       46.54       45.31      2.19 o 
  -1   7   6      686.56      702.07      4.40 o 
   0   7   6     2160.26     2167.41     17.93 o 
   1   7   6      679.20      678.58      5.15 o 
   2   7   6      204.03      198.94      2.62 o 
   3   7   6      498.53      486.00      5.43 o 
   4   7   6       43.66       42.67      2.33 o 
   5   7   6       87.62       99.49      2.55 o 
   6   7   6       71.08       69.04      2.40 o 
   7   7   6      516.93      509.49      7.09 o 
   8   7   6       43.02       41.71      2.76 o 
  -8   8   6       53.72       53.19      2.91 o 
  -7   8   6       70.81       76.79      2.70 o 
  -6   8   6      244.72      233.37      3.06 o 
  -5   8   6        0.41        1.71      2.15 o 
  -4   8   6      103.10       99.61      2.44 o 
  -3   8   6      309.00      297.02      3.11 o 
  -2   8   6      105.28      110.85      2.47 o 
  -1   8   6       16.57       19.86      2.32 o 
   0   8   6       80.71       77.11      2.38 o 
   1   8   6      541.96      546.50      7.43 o 
   2   8   6        0.51        1.57      2.01 o 
   3   8   6        3.84        2.28      2.15 o 
   4   8   6       52.30       55.92      2.74 o 
   5   8   6       29.54       30.19      2.47 o 
   6   8   6      165.81      170.00      4.28 o 
  -5   9   6        2.18        6.67      2.17 o 
  -4   9   6        3.87        3.51      2.31 o 
  -3   9   6       85.46       73.31      2.54 o 
  -2   9   6      285.15      299.97      5.90 o 
  -1   9   6        3.83        4.10      2.11 o 
   0   9   6       49.88       48.44      2.33 o 
   1   9   6        6.49        7.39      2.26 o 
   2   9   6        6.28        4.59      2.63 o 
   3   9   6       16.06       21.57      2.58 o 
   4   9   6       51.49       51.19      3.05 o 
 -13   0   7      357.22      385.99      6.19 o 
 -11   0   7       10.52       11.00      3.16 o 
  -9   0   7      207.01      200.12      3.69 o 
  -7   0   7      290.39      306.67      6.17 o 
  -5   0   7    14991.83    17460.09    237.49 o 
  -3   0   7        3.17        5.23      3.52 o 
  -1   0   7       54.12       44.37      3.12 o 
   1   0   7        0.22        1.40      3.00 o 
   3   0   7      458.18      396.49     13.41 o 
   5   0   7      107.45      108.69      3.59 o 
   7   0   7       20.95       10.44      3.36 o 
   9   0   7      825.73      775.28      9.41 o 
  11   0   7     1148.28     1090.37     15.29 o 
 -13   1   7       80.86       88.71      2.93 o 
 -12   1   7       19.50       17.48      2.64 o 
 -11   1   7      799.82      793.15     13.18 o 
 -10   1   7      553.63      555.62      9.12 o 
  -9   1   7        2.32        3.49      2.09 o 
  -8   1   7      105.70      106.73      2.67 o 
  -7   1   7     1441.33     1428.95     22.57 o 
  -6   1   7       37.73       33.59      2.67 o 
  -5   1   7      324.78      370.81     12.76 o 
  -4   1   7      896.45      937.62     11.53 o 
  -3   1   7     4720.61     4477.64     61.21 o 
  -2   1   7      214.54      234.06      2.95 o 
  -1   1   7      994.52      908.26     11.01 o 
   0   1   7      998.63      917.84      9.08 o 
   1   1   7     6334.39     6337.56     75.79 o 
   2   1   7      163.18      156.79      2.87 o 
   3   1   7     8712.60     8827.46     68.41 o 
   4   1   7      701.46      724.98      4.70 o 
   5   1   7      376.42      375.82      3.57 o 
   6   1   7       31.82       35.24      2.37 o 
   7   1   7      528.21      540.51      4.53 o 
   8   1   7      161.33      156.68      3.41 o 
   9   1   7        2.10        2.67      2.60 o 
  10   1   7        4.59        5.39      3.13 o 
  11   1   7      335.03      334.15      5.05 o 
  12   1   7        7.55        9.11      4.64 o 
 -13   2   7        2.51        3.69      2.94 o 
 -12   2   7      449.30      444.83      6.16 o 
 -11   2   7       26.92       24.04      2.46 o 
 -10   2   7       22.37       18.64      2.99 o 
  -9   2   7      440.08      452.04      9.72 o 
  -8   2   7      366.10      387.20      4.19 o 
  -7   2   7       35.96       43.46      2.20 o 
  -6   2   7     1387.58     1356.32     23.01 o 
  -5   2   7        6.04        6.87      2.09 o 
  -4   2   7     1601.83     1588.22     36.12 o 
  -3   2   7       27.23       30.23      2.92 o 
  -2   2   7     6406.10     6297.85     35.41 o 
  -1   2   7      843.94      856.18      9.56 o 
   0   2   7       82.62      118.34      2.51 o 
   1   2   7      432.50      450.84      6.88 o 
   2   2   7     3716.85     3745.27     64.82 o 
   3   2   7        0.47        2.25      2.15 o 
   4   2   7      232.81      199.31      3.29 o 
   5   2   7        2.13        3.44      2.04 o 
   6   2   7     1305.25     1286.38     10.61 o 
   7   2   7       58.27       61.14      3.30 o 
   8   2   7      222.21      234.59      4.04 o 
   9   2   7       98.69      100.44      3.38 o 
  10   2   7      647.52      657.74      7.85 o 
  11   2   7       21.71       24.75      3.55 o 
  12   2   7       88.03       91.71      4.13 o 
 -13   3   7       76.94       71.51      3.55 o 
 -12   3   7        5.75        6.13      2.74 o 
 -11   3   7      188.30      203.28      5.25 o 
 -10   3   7     1287.03     1211.66     27.74 o 
  -9   3   7      689.56      685.54     10.89 o 
  -8   3   7      559.14      554.17      8.66 o 
  -7   3   7      523.95      545.77     11.91 o 
  -6   3   7        1.20        0.79      2.06 o 
  -5   3   7       35.31       29.72      1.96 o 
  -4   3   7      441.76      450.62      4.11 o 
  -3   3   7      100.23      104.83      2.40 o 
  -2   3   7     2582.00     2860.73     32.39 o 
  -1   3   7       61.84       51.45      2.28 o 
   0   3   7      398.29      421.60      3.49 o 
   1   3   7     1487.20     1458.78     20.82 o 
   2   3   7      150.03      148.25      2.69 o 
   3   3   7        4.28        3.54      2.17 o 
   4   3   7      119.20      111.85      2.71 o 
   5   3   7      483.56      456.30      4.02 o 
   6   3   7      867.81      938.78      5.63 o 
   7   3   7       53.07       30.14      5.34 o 
   8   3   7      211.53      228.49      6.60 o 
   9   3   7       85.00       93.83      3.62 o 
  10   3   7       59.59       57.39      3.27 o 
  11   3   7      128.99      130.48      4.13 o 
 -12   4   7       37.66       49.08      3.12 o 
 -11   4   7       17.02       20.06      2.68 o 
 -10   4   7        3.38        4.79      2.71 o 
  -9   4   7      384.12      390.21      7.23 o 
  -8   4   7     1876.59     1860.48     32.00 o 
  -7   4   7     1015.44     1008.02      8.51 o 
  -6   4   7     1121.74     1180.19     20.19 o 
  -5   4   7        3.50        1.85      1.96 o 
  -4   4   7        6.34        8.68      2.28 o 
  -3   4   7        1.53        2.67      2.24 o 
  -2   4   7      208.00      197.73      2.92 o 
  -1   4   7      161.59      182.31      3.55 o 
   0   4   7      398.86      425.36     10.42 o 
   1   4   7      416.08      429.20      4.96 o 
   2   4   7     1096.73     1109.22     11.15 o 
   3   4   7      165.67      146.94      2.48 o 
   4   4   7       46.03       50.86      2.33 o 
   5   4   7      223.20      233.78      3.09 o 
   6   4   7       72.83       72.74      2.48 o 
   7   4   7      126.78      128.65      3.30 o 
   8   4   7        2.24        4.71      2.84 o 
   9   4   7       34.85       39.16      3.12 o 
  10   4   7       24.01       18.63      2.92 o 
  11   4   7        5.31        7.94      3.72 o 
 -12   5   7        2.03        2.67      2.96 o 
 -11   5   7      358.69      351.69      6.35 o 
 -10   5   7       16.53       15.11      2.42 o 
  -9   5   7      105.88      109.62      3.16 o 
  -8   5   7       28.57       24.84      2.17 o 
  -7   5   7      645.86      637.89     13.57 o 
  -6   5   7       98.28       91.60      3.02 o 
  -5   5   7       93.53       85.69      2.59 o 
  -4   5   7      240.43      252.96      5.27 o 
  -3   5   7      951.96      950.42      9.51 o 
  -2   5   7      117.68      111.50      2.56 o 
  -1   5   7      184.15      162.91      2.86 o 
   0   5   7      184.15      194.66      2.77 o 
   1   5   7      564.99      613.54      8.36 o 
   2   5   7        0.23       -1.59      1.98 o 
   3   5   7     1949.33     1905.35     16.04 o 
   4   5   7      207.25      214.03      2.86 o 
   5   5   7      118.08      131.57      2.67 o 
   6   5   7        8.85        9.35      2.36 o 
   7   5   7      737.54      772.12      9.67 o 
   8   5   7       10.69        9.43      3.19 o 
   9   5   7      158.40      152.80      6.80 o 
  10   5   7       26.34       26.01      3.25 o 
 -11   6   7        7.48        7.41      2.68 o 
 -10   6   7       98.19      103.32      3.26 o 
  -9   6   7        0.24        0.84      2.44 o 
  -8   6   7      170.09      171.38      3.10 o 
  -7   6   7       24.77       26.45      2.55 o 
  -6   6   7        0.54       -1.14      2.21 o 
  -5   6   7      181.10      179.99      3.71 o 
  -4   6   7        0.95        1.44      2.00 o 
  -3   6   7      117.11      123.65      2.35 o 
  -2   6   7      238.12      251.71      3.73 o 
  -1   6   7       66.47       70.99      6.06 o 
   0   6   7      589.17      581.17      8.05 o 
   1   6   7      698.40      688.84      6.33 o 
   2   6   7     9090.74     9286.50    101.58 o 
   3   6   7      287.39      301.51      3.41 o 
   4   6   7     1660.64     1709.93     19.22 o 
   5   6   7       17.28       15.75      2.50 o 
   6   6   7      367.46      356.25      5.74 o 
   7   6   7       74.17       77.25      2.78 o 
   8   6   7      101.30      108.38      3.22 o 
   9   6   7       57.02       63.44      3.17 o 
  -9   7   7      125.11      115.01      3.25 o 
  -8   7   7        0.32        3.15      2.87 o 
  -7   7   7        8.15       11.06      2.33 o 
  -6   7   7       25.04       28.31      2.54 o 
  -5   7   7       38.50       33.83      2.25 o 
  -4   7   7       11.79       15.37      2.20 o 
  -3   7   7      140.08      156.62      3.96 o 
  -2   7   7      178.96      183.67      2.43 o 
  -1   7   7        6.03        7.79      1.99 o 
   0   7   7       35.54       41.03      2.29 o 
   1   7   7      440.40      441.44      4.48 o 
   2   7   7        0.59        2.88      2.19 o 
   3   7   7        0.48       -1.38      1.96 o 
   4   7   7        3.25        3.24      2.14 o 
   5   7   7      611.03      612.71      7.45 o 
   6   7   7       12.83       12.79      2.31 o 
   7   7   7       55.38       57.66      2.65 o 
   8   7   7       37.47       32.27      2.55 o 
  -8   8   7      120.84      122.53      5.12 o 
  -7   8   7       27.76       32.53      2.77 o 
  -6   8   7      103.44      104.49      2.97 o 
  -5   8   7       50.22       55.98      2.35 o 
  -4   8   7       76.67       89.43      2.68 o 
  -3   8   7       75.83       73.84      2.44 o 
  -2   8   7      643.94      646.40      6.88 o 
  -1   8   7       17.05       12.95      1.91 o 
   0   8   7      611.56      577.96     40.02 o 
   1   8   7       91.82       88.65      2.48 o 
   2   8   7       25.40       26.75      2.57 o 
   3   8   7        3.23        3.38      2.08 o 
   4   8   7      310.41      323.17      3.38 o 
   5   8   7       51.73       51.47      2.77 o 
   6   8   7      189.38      182.11      3.06 o 
  -5   9   7      223.58      212.75      3.33 o 
  -4   9   7        1.86        1.55      2.07 o 
  -3   9   7      225.22      220.73      4.56 o 
  -2   9   7      156.53      141.42      2.72 o 
  -1   9   7       84.06       73.53      3.42 o 
   0   9   7       25.46       31.13      2.53 o 
   1   9   7      314.69      303.99      3.37 o 
   2   9   7       11.05       16.15      2.32 o 
   3   9   7      485.87      460.16      5.67 o 
 -12   0   8      622.87      656.99     29.92 o 
 -10   0   8        8.42       10.16      2.49 o 
  -8   0   8      332.03      424.96     17.04 o 
  -6   0   8     1552.66     1570.80     62.90 o 
  -4   0   8      436.06      376.98     21.40 o 
  -2   0   8      327.19      323.26      4.34 o 
   0   0   8    12112.00    12106.57    191.48 o 
   2   0   8     2865.48     2874.30     42.46 o 
   4   0   8      141.46      153.77      3.90 o 
   6   0   8      376.61      350.91      4.89 o 
   8   0   8      827.06      864.66     18.87 o 
  10   0   8        2.78        4.16      3.80 o 
  12   0   8      548.43      527.14     13.99 o 
 -13   1   8       25.84       25.38      2.56 o 
 -12   1   8       77.14       75.28      2.53 o 
 -11   1   8      107.54      110.51      3.14 o 
 -10   1   8       98.56      102.98      2.39 o 
  -9   1   8        0.81        1.47      2.48 o 
  -8   1   8      488.97      495.05      9.41 o 
  -7   1   8        7.20       10.94      2.47 o 
  -6   1   8      308.67      290.21      4.18 o 
  -5   1   8     1901.87     1923.00     37.90 o 
  -4   1   8      267.26      282.73      8.56 o 
  -3   1   8     3216.27     3171.47     27.94 o 
  -2   1   8     7695.89     8134.68    233.51 o 
  -1   1   8     1200.42     1107.64     27.29 o 
   0   1   8      649.38      642.38     10.28 o 
   1   1   8      388.74      368.70      6.23 o 
   2   1   8     1194.72     1187.20      5.46 o 
   3   1   8       38.81       42.85      2.39 o 
   4   1   8      131.21      132.40      2.62 o 
   5   1   8       32.05       25.24      2.20 o 
   6   1   8       15.41       16.62      2.32 o 
   7   1   8      258.61      266.22      3.45 o 
   8   1   8       16.96       23.12      2.55 o 
   9   1   8      767.03      720.67     10.73 o 
  10   1   8        7.75        8.53      3.15 o 
  11   1   8        1.15        2.36      3.49 o 
  12   1   8       44.33       39.85      5.39 o 
 -13   2   8      201.01      190.43      3.94 o 
 -12   2   8        3.98        2.29      2.15 o 
 -11   2   8      599.04      588.88      8.60 o 
 -10   2   8       16.11       17.23      2.37 o 
  -9   2   8      102.70      105.46      2.59 o 
  -8   2   8      169.66      182.75      3.57 o 
  -7   2   8       16.17        8.60      2.10 o 
  -6   2   8       23.66       15.42      2.34 o 
  -5   2   8     3360.51     3392.34     88.39 o 
  -4   2   8      136.17      141.19      2.81 o 
  -3   2   8       55.19       60.02      2.52 o 
  -2   2   8      107.75      115.46      2.93 o 
  -1   2   8     1163.28     1131.03     20.58 o 
   0   2   8       16.24       19.89      2.07 o 
   1   2   8     5776.45     5795.83    112.93 o 
   2   2   8     1673.71     1790.13     22.49 o 
   3   2   8      439.36      452.61      3.67 o 
   4   2   8      416.98      448.31      5.96 o 
   5   2   8        1.23        5.10      2.45 o 
   6   2   8        1.09        3.59      2.42 o 
   7   2   8      762.72      764.26      5.04 o 
   8   2   8       35.40       33.30      2.80 o 
   9   2   8       28.15       21.14      2.96 o 
  10   2   8        1.79        5.07      3.34 o 
  11   2   8        0.12        2.87      3.23 o 
 -13   3   8       41.98       42.46      3.12 o 
 -12   3   8      394.59      390.57      4.08 o 
 -11   3   8      188.84      188.82      3.74 o 
 -10   3   8      106.20      114.66      2.84 o 
  -9   3   8      119.28      113.45      2.49 o 
  -8   3   8        3.59        6.07      2.39 o 
  -7   3   8     1564.05     1558.37     23.50 o 
  -6   3   8      340.06      328.71      6.61 o 
  -5   3   8        1.77        5.02      1.76 o 
  -4   3   8        0.16        2.96      1.98 o 
  -3   3   8     1958.28     1914.24     18.62 o 
  -2   3   8      141.19      150.45      2.65 o 
  -1   3   8        4.40       11.17      2.09 o 
   0   3   8     1241.46     1278.48     21.09 o 
   1   3   8     1404.69     1349.54     16.69 o 
   2   3   8       25.35       37.50      2.24 o 
   3   3   8     2799.76     2924.58     17.21 o 
   4   3   8     1410.84     1439.50      6.26 o 
   5   3   8      297.33      300.33      3.43 o 
   6   3   8        1.63        5.21      2.60 o 
   7   3   8      114.23      111.66      3.11 o 
   8   3   8        0.57        0.61      3.16 o 
   9   3   8      490.02      493.95      5.11 o 
  10   3   8      179.98      188.34      4.37 o 
  11   3   8        0.80       -0.47      3.22 o 
 -12   4   8      327.77      316.00      3.85 o 
 -11   4   8        0.74        0.63      2.92 o 
 -10   4   8      141.82      152.16      2.98 o 
  -9   4   8       50.31       50.29      2.58 o 
  -8   4   8      126.99      131.79      4.24 o 
  -7   4   8      915.49      897.73     21.07 o 
  -6   4   8     1198.67     1160.00     15.34 o 
  -5   4   8      232.39      240.24      3.52 o 
  -4   4   8       58.93       57.70      2.14 o 
  -3   4   8      190.52      168.29      2.90 o 
  -2   4   8      682.31      730.11      6.71 o 
  -1   4   8       90.29       87.99      2.19 o 
   0   4   8     3350.89     3337.14     36.43 o 
   1   4   8      260.61      282.15      4.14 o 
   2   4   8       75.61       79.42      2.03 o 
   3   4   8       11.28       13.52      2.10 o 
   4   4   8      342.80      373.65      4.32 o 
   5   4   8        0.09        2.69      2.47 o 
   6   4   8      928.25      965.86     10.21 o 
   7   4   8      366.79      383.50      3.98 o 
   8   4   8      181.59      190.11      4.37 o 
   9   4   8        3.51        4.14      3.29 o 
  10   4   8       73.46       73.02      3.23 o 
 -11   5   8        1.48        4.76      2.55 o 
 -10   5   8        2.12        4.39      2.31 o 
  -9   5   8      671.72      656.62     14.11 o 
  -8   5   8       66.25       71.12      2.52 o 
  -7   5   8       42.28       47.29      2.24 o 
  -6   5   8      788.36      820.88      8.56 o 
  -5   5   8       23.09       26.81      2.02 o 
  -4   5   8      231.40      232.57      3.26 o 
  -3   5   8       37.91       39.34      2.17 o 
  -2   5   8     1560.94     1655.30     30.56 o 
  -1   5   8       10.50       13.75      1.86 o 
   0   5   8      499.68      510.44      5.42 o 
   1   5   8       52.41       48.56      2.24 o 
   2   5   8      375.42      371.99      3.32 o 
   3   5   8       92.23       97.43      2.32 o 
   4   5   8       53.20       45.80      2.34 o 
   5   5   8       95.95       99.43      2.73 o 
   6   5   8      431.83      443.24      5.57 o 
   7   5   8      205.39      218.84      3.17 o 
   8   5   8      204.49      189.07     10.99 o 
   9   5   8        3.20        1.94      3.09 o 
  10   5   8       21.99       26.89      3.27 o 
 -10   6   8       48.69       50.58      2.60 o 
  -9   6   8      107.73      110.30      2.84 o 
  -8   6   8       35.47       38.23      2.35 o 
  -7   6   8      146.72      140.24      2.65 o 
  -6   6   8        9.05        7.84      2.23 o 
  -5   6   8      415.17      423.58      3.68 o 
  -4   6   8        6.28        6.16      2.17 o 
  -3   6   8      603.50      586.24      8.24 o 
  -2   6   8      379.97      392.82      4.58 o 
  -1   6   8        0.20       -0.96      2.34 o 
   0   6   8        3.40        6.59      2.33 o 
   1   6   8        5.09        6.91      1.95 o 
   2   6   8     1953.00     2029.95     25.86 o 
   3   6   8      185.15      185.14      2.94 o 
   4   6   8      308.96      325.75      3.16 o 
   5   6   8        7.35       10.17      2.20 o 
   6   6   8        0.08        0.26      2.42 o 
   7   6   8      254.33      247.86      3.76 o 
   8   6   8       60.85       62.64      3.11 o 
   9   6   8       48.16       42.41      3.15 o 
  -9   7   8      213.20      199.05      4.05 o 
  -8   7   8       14.68       17.97      2.62 o 
  -7   7   8      362.39      371.50      9.29 o 
  -6   7   8       22.36       29.85      2.69 o 
  -5   7   8        8.79       11.91      2.42 o 
  -4   7   8       95.55       94.05      2.32 o 
  -3   7   8      631.44      631.93      4.94 o 
  -2   7   8      106.97      106.59      3.35 o 
  -1   7   8       70.95       74.18      2.79 o 
   0   7   8       10.00       10.33      2.20 o 
   1   7   8       92.00       99.10      2.39 o 
   2   7   8      175.80      181.04      2.75 o 
   3   7   8        6.87        8.32      2.11 o 
   4   7   8     1212.55     1214.38     10.20 o 
   5   7   8      369.88      356.65      3.53 o 
   6   7   8        4.23        6.07      2.22 o 
   7   7   8       69.04       73.10      2.64 o 
  -7   8   8      289.11      280.95      4.24 o 
  -6   8   8      172.91      172.82      3.91 o 
  -5   8   8        6.27        7.10      2.45 o 
  -4   8   8       77.84       78.32      2.52 o 
  -3   8   8      125.13      129.01      3.61 o 
  -2   8   8      138.97      131.75      3.33 o 
  -1   8   8        0.06        2.36      2.28 o 
   0   8   8       11.28       13.54      2.16 o 
   1   8   8       17.15       18.83      2.44 o 
   2   8   8       97.93      105.05      2.64 o 
   3   8   8      472.58      454.17      4.59 o 
   4   8   8       45.27       44.04      2.20 o 
   5   8   8       28.65       36.53      2.98 o 
   6   8   8      180.08      186.47      4.65 o 
  -5   9   8        0.58        1.57      5.17 o 
  -4   9   8       29.36       29.87      2.57 o 
  -3   9   8       50.66       59.19      2.64 o 
  -2   9   8       85.37       93.53      2.64 o 
  -1   9   8       49.55       46.14      2.28 o 
   0   9   8       50.29       45.65      2.80 o 
   1   9   8       29.03       25.74      2.74 o 
   2   9   8      266.17      269.34      3.23 o 
   3   9   8        5.51        3.12      2.37 o 
 -13   0   9       42.32       57.33      3.34 o 
 -11   0   9      742.04      764.02     27.74 o 
  -9   0   9      379.48      376.99     11.07 o 
  -7   0   9     2196.57     2370.54     85.61 o 
  -3   0   9     7527.82     7307.20    243.48 o 
  -1   0   9      699.36      678.93      5.80 o 
   1   0   9        3.40        2.43      2.66 o 
   3   0   9      195.86      183.77      4.09 o 
   5   0   9      375.81      385.50      4.83 o 
   7   0   9      944.45      878.85     12.60 o 
   9   0   9      163.49      160.31      4.45 o 
  11   0   9     1371.57     1351.66     12.41 o 
 -13   1   9      156.41      165.76      3.16 o 
 -12   1   9      227.32      230.74      3.01 o 
 -11   1   9       41.57       42.33      2.07 o 
 -10   1   9      368.65      371.27      6.01 o 
  -9   1   9       80.33       88.61      2.61 o 
  -8   1   9      481.97      492.85      8.12 o 
  -7   1   9       60.07       64.28      2.62 o 
  -6   1   9     2708.65     2746.47     64.37 o 
  -5   1   9      274.98      323.59      8.80 o 
  -4   1   9      327.44      344.25      7.99 o 
  -3   1   9     2238.69     2516.89     56.00 o 
  -2   1   9      973.64      859.80     12.98 o 
  -1   1   9     1091.30     1085.10      5.84 o 
   0   1   9      130.48      109.97      2.47 o 
   1   1   9        3.21        7.70      2.43 o 
   2   1   9     3825.50     4007.04     37.69 o 
   3   1   9      417.88      466.50      3.59 o 
   4   1   9        1.40        1.18      2.15 o 
   5   1   9      563.44      622.60      4.20 o 
   6   1   9      568.04      593.65      4.28 o 
   7   1   9        6.38        9.42      2.31 o 
   8   1   9       14.83       13.89      2.31 o 
   9   1   9      169.68      158.56      3.50 o 
  10   1   9       31.48       33.69      3.47 o 
  11   1   9      297.41      299.87      5.17 o 
 -13   2   9        8.40        7.09      2.84 o 
 -12   2   9      150.71      147.06      2.89 o 
 -11   2   9        0.26        0.84      2.50 o 
 -10   2   9      122.81      109.33      3.17 o 
  -9   2   9        2.30        5.51      2.29 o 
  -8   2   9     1530.81     1591.44     20.83 o 
  -7   2   9        0.21        0.13      2.27 o 
  -6   2   9      163.31      151.36      2.38 o 
  -5   2   9        0.59        1.10      2.58 o 
  -4   2   9      574.39      558.90     21.26 o 
  -3   2   9     1243.09     1239.19     19.16 o 
  -2   2   9       19.56       22.59      2.08 o 
  -1   2   9      731.41      750.28     12.58 o 
   0   2   9     2512.18     2696.42     15.03 o 
   1   2   9     3475.61     3780.37     53.57 o 
   2   2   9      194.41      233.34      3.10 o 
   3   2   9      174.09      178.23      3.57 o 
   4   2   9      643.39      658.07      5.69 o 
   5   2   9       93.08       99.00      2.54 o 
   6   2   9      265.91      287.62      3.66 o 
   7   2   9      172.83      164.53      3.18 o 
   8   2   9      629.02      637.48      6.01 o 
   9   2   9      110.59       98.66      3.48 o 
  10   2   9      228.89      249.36      4.42 o 
  11   2   9        1.70        2.92      3.68 o 
 -13   3   9      115.25      106.14      2.85 o 
 -12   3   9      346.40      351.64      3.97 o 
 -11   3   9       47.38       47.34      2.66 o 
 -10   3   9      249.78      255.50      3.73 o 
  -9   3   9       70.33       67.20      2.59 o 
  -8   3   9     1290.08     1327.89     11.83 o 
  -7   3   9      278.67      283.47      5.53 o 
  -6   3   9      534.12      513.45      9.58 o 
  -5   3   9      221.42      237.45      4.23 o 
  -4   3   9       53.07       41.05      2.22 o 
  -3   3   9      236.45      229.60      5.11 o 
  -2   3   9     2056.49     2051.80     35.40 o 
  -1   3   9      182.29      230.58      2.66 o 
   0   3   9      236.28      200.93      3.59 o 
   1   3   9       15.45       17.54      2.03 o 
   2   3   9     1469.01     1444.33      9.79 o 
   3   3   9      133.63      148.83      2.87 o 
   4   3   9      675.63      680.04      5.21 o 
   5   3   9      231.23      216.46      3.68 o 
   6   3   9     1673.14     1672.04     16.27 o 
   7   3   9       30.37       24.55      2.82 o 
   8   3   9      136.34      151.02      4.03 o 
   9   3   9       17.17       13.37      3.03 o 
  10   3   9      324.48      312.22      5.90 o 
  11   3   9       16.99       19.65      3.34 o 
 -12   4   9       13.65       15.25      2.98 o 
 -11   4   9      159.49      162.21      3.67 o 
 -10   4   9       43.79       41.21      2.78 o 
  -9   4   9       87.14       92.57      2.70 o 
  -8   4   9      967.60      962.59      5.57 o 
  -7   4   9     4821.49     4773.53     78.28 o 
  -6   4   9     1695.35     1644.17     23.33 o 
  -5   4   9      603.55      613.75     10.94 o 
  -4   4   9      148.60      153.17      2.66 o 
  -3   4   9     1227.01     1310.56     19.57 o 
  -2   4   9       18.74       27.46      1.73 o 
  -1   4   9     1258.00     1272.09     13.98 o 
   0   4   9       38.31       45.74      1.99 o 
   1   4   9      234.60      212.44      3.32 o 
   2   4   9      150.78      170.53      2.28 o 
   3   4   9     1359.74     1303.96     13.20 o 
   4   4   9       22.81       27.96      2.07 o 
   5   4   9      113.11      119.14      2.72 o 
   6   4   9      174.35      178.50      2.88 o 
   7   4   9      260.28      266.98      5.78 o 
   8   4   9       18.07       20.43      3.41 o 
   9   4   9      140.75      153.84      6.09 o 
  10   4   9        4.83        2.99      2.64 o 
 -11   5   9       14.77       15.09      2.70 o 
 -10   5   9       45.79       49.01      2.53 o 
  -9   5   9      165.21      167.07      3.55 o 
  -8   5   9        4.47        6.83      2.48 o 
  -7   5   9      252.60      263.41      2.89 o 
  -6   5   9     1363.89     1378.72     27.59 o 
  -5   5   9      543.96      546.76      6.03 o 
  -4   5   9     1089.50     1114.52     19.76 o 
  -3   5   9       84.55       87.48      2.71 o 
  -2   5   9        5.47        8.35      1.92 o 
  -1   5   9      165.76      175.28      3.22 o 
   0   5   9       21.08       20.82      1.91 o 
   1   5   9      167.08      181.85      2.93 o 
   2   5   9        3.77        3.88      1.78 o 
   3   5   9      216.42      219.37      2.81 o 
   4   5   9     3405.99     3389.51     17.19 o 
   5   5   9      877.13      867.06      6.85 o 
   6   5   9        2.28        4.64      2.58 o 
   7   5   9        0.77        0.78      2.24 o 
   8   5   9       30.61       27.50      3.37 o 
   9   5   9       82.04       82.50      3.41 o 
 -10   6   9        9.69       11.78      2.83 o 
  -9   6   9      154.18      156.01      4.50 o 
  -8   6   9        4.58        6.90      2.28 o 
  -7   6   9       22.02       26.49      2.21 o 
  -6   6   9       71.94       67.33      2.35 o 
  -5   6   9        0.39        0.49      1.88 o 
  -4   6   9        2.48        3.27      1.95 o 
  -3   6   9      781.45      784.90     11.74 o 
  -2   6   9      198.47      196.19      3.77 o 
  -1   6   9       29.81       27.44      2.21 o 
   0   6   9       29.41       28.48      1.94 o 
   1   6   9      164.21      171.33      2.61 o 
   2   6   9      739.37      768.76      5.06 o 
   3   6   9     1111.85     1081.10      9.90 o 
   4   6   9      473.63      462.94      4.54 o 
   5   6   9        1.93        1.49      2.15 o 
   6   6   9       14.60       10.44      2.40 o 
   7   6   9      182.58      188.38      3.38 o 
   8   6   9        2.15        3.39      2.48 o 
  -9   7   9        0.30        2.17      2.52 o 
  -8   7   9      634.68      629.64      9.69 o 
  -7   7   9       18.53       19.04      2.43 o 
  -6   7   9      649.81      622.77      8.72 o 
  -5   7   9       36.48       39.27      2.20 o 
  -4   7   9      439.80      420.39      6.65 o 
  -3   7   9       17.03       17.24      2.03 o 
  -2   7   9      787.42      800.62     11.73 o 
  -1   7   9      329.28      332.31      3.03 o 
   0   7   9       15.72       20.12      2.03 o 
   1   7   9       73.31       66.56      2.24 o 
   2   7   9       22.82       23.69      1.95 o 
   3   7   9       15.26       19.25      2.00 o 
   4   7   9        1.61        3.65      2.12 o 
   5   7   9      161.95      170.79      3.34 o 
   6   7   9        0.19        2.06      2.59 o 
   7   7   9       76.49       74.64      2.90 o 
  -7   8   9      595.83      589.87      7.53 o 
  -6   8   9       56.79       59.65      2.30 o 
  -5   8   9      352.23      354.72      7.00 o 
  -4   8   9       15.09       16.41      2.42 o 
  -3   8   9      110.44      112.07      3.14 o 
  -2   8   9       29.85       34.51      2.42 o 
  -1   8   9      147.16      163.28      3.55 o 
   0   8   9      588.45      606.72      6.33 o 
   1   8   9      137.65      147.76      3.31 o 
   2   8   9        1.11        5.55      2.45 o 
   3   8   9        1.36        4.01      2.36 o 
   4   8   9        0.12        1.23      2.43 o 
   5   8   9       46.36       49.34      2.77 o 
  -4   9   9        3.20        5.19      2.66 o 
  -3   9   9      100.29       99.66      2.85 o 
  -2   9   9        0.51        0.01      2.64 o 
  -1   9   9        5.99        7.44      2.27 o 
   0   9   9        0.34        1.05      2.32 o 
   1   9   9       15.98       18.38      2.53 o 
   2   9   9        0.78        1.97      2.29 o 
 -12   0  10        0.81        1.23      2.85 o 
 -10   0  10      102.30      122.27      3.30 o 
  -8   0  10     2083.32     2159.93     50.78 o 
  -6   0  10     1550.69     1707.95     40.68 o 
  -4   0  10       63.34       59.09      5.53 o 
  -2   0  10       27.04       35.27      3.04 o 
   0   0  10     4962.55     5050.32     21.89 o 
   2   0  10      552.03      594.61      9.68 o 
   4   0  10       38.51       37.87      3.07 o 
   6   0  10      402.75      418.74      6.52 o 
   8   0  10      118.07      133.11      4.14 o 
  10   0  10        8.11        6.21      3.76 o 
 -13   1  10        3.87        7.55      2.24 o 
 -12   1  10      342.13      370.84      5.59 o 
 -11   1  10        1.19        0.21      2.04 o 
 -10   1  10      355.04      370.36      9.88 o 
  -9   1  10       14.10       16.68      2.10 o 
  -8   1  10      207.46      198.29      3.87 o 
  -7   1  10      518.74      513.23     14.54 o 
  -6   1  10     1987.90     2100.01     20.41 o 
  -5   1  10       97.91      106.49      2.41 o 
  -4   1  10     1729.51     1661.48     37.34 o 
  -3   1  10      246.38      292.95      6.89 o 
  -2   1  10     1201.17     1224.91     18.12 o 
  -1   1  10     1498.39     1537.92     38.52 o 
   0   1  10     2478.02     2537.34     56.41 o 
   1   1  10      418.61      417.45      3.41 o 
   2   1  10       69.36       65.78      2.33 o 
   3   1  10      110.40      101.34      2.92 o 
   4   1  10      111.90       95.30      2.49 o 
   5   1  10       51.85       46.36      2.38 o 
   6   1  10      155.60      156.45      2.91 o 
   7   1  10       53.67       56.90      2.72 o 
   8   1  10      150.68      159.92      3.05 o 
   9   1  10      116.19      107.51      3.14 o 
  10   1  10       66.54       66.24      3.44 o 
  11   1  10       21.59       20.43      3.39 o 
 -13   2  10       85.79       87.27      2.81 o 
 -12   2  10       12.12       22.80      2.11 o 
 -11   2  10      849.59      870.85     13.89 o 
 -10   2  10       23.86       24.52      2.32 o 
  -9   2  10     1226.17     1221.47     11.92 o 
  -8   2  10      203.70      203.63      4.05 o 
  -7   2  10     1402.19     1405.72     20.52 o 
  -6   2  10       10.62       13.68      2.09 o 
  -5   2  10       92.82       97.24      3.29 o 
  -4   2  10      365.08      369.41     10.71 o 
  -3   2  10     4731.24     4568.97     58.53 o 
  -2   2  10      504.01      520.99     11.59 o 
  -1   2  10      177.24      158.87      2.41 o 
   0   2  10     1486.70     1475.38     37.41 o 
   1   2  10     1287.85     1190.14     16.44 o 
   2   2  10      512.34      570.43      8.87 o 
   3   2  10     2166.48     2120.61     29.45 o 
   4   2  10      743.46      796.92      7.60 o 
   5   2  10     1157.41     1210.01     14.09 o 
   6   2  10       17.28       17.90      2.55 o 
   7   2  10      126.84      137.58      3.13 o 
   8   2  10      113.20      118.31      3.19 o 
   9   2  10      387.75      370.09      4.71 o 
  10   2  10       15.60       16.73      3.40 o 
  11   2  10       11.30       13.49      3.91 o 
 -13   3  10       43.33       40.64      3.33 o 
 -12   3  10      152.90      156.59      4.52 o 
 -11   3  10        0.63        1.85      2.40 o 
 -10   3  10      291.51      273.15      4.24 o 
  -9   3  10      176.59      165.19      3.10 o 
  -8   3  10      692.16      658.64     13.15 o 
  -7   3  10        1.19        2.58      1.87 o 
  -6   3  10       13.55       13.26      1.80 o 
  -5   3  10       17.71       19.21      2.03 o 
  -4   3  10       31.94       41.69      1.99 o 
  -3   3  10       40.89       45.76      2.29 o 
  -2   3  10      406.88      419.68      5.22 o 
  -1   3  10        2.51        2.06      1.58 o 
   0   3  10      481.50      470.47      7.15 o 
   1   3  10       10.26        9.26      2.09 o 
   2   3  10       37.89       34.73      2.11 o 
   3   3  10       79.83       70.29      2.40 o 
   4   3  10     1006.52     1013.00     14.81 o 
   5   3  10       12.98       12.24      2.11 o 
   6   3  10      312.91      319.15      3.67 o 
   7   3  10        1.43        4.78      2.45 o 
   8   3  10       46.87       51.35      2.98 o 
   9   3  10        3.68        3.01      2.79 o 
  10   3  10       63.66       62.56      3.66 o 
 -12   4  10        5.48        7.84      2.70 o 
 -11   4  10       38.81       35.75      2.92 o 
 -10   4  10      202.65      209.22      3.55 o 
  -9   4  10      106.25      117.54      2.87 o 
  -8   4  10      178.46      182.29      3.24 o 
  -7   4  10     1353.40     1303.31     34.43 o 
  -6   4  10        0.02        2.55      2.23 o 
  -5   4  10       15.66       14.10      2.14 o 
  -4   4  10        6.29       11.62      1.92 o 
  -3   4  10      811.75      799.13     10.37 o 
  -2   4  10      474.56      476.23      5.28 o 
  -1   4  10      690.38      708.96     10.18 o 
   0   4  10       48.02       50.05      1.90 o 
   1   4  10        4.32        5.69      1.83 o 
   2   4  10      116.17      128.70      2.30 o 
   3   4  10        1.39        2.58      1.96 o 
   4   4  10       20.19       21.88      1.95 o 
   5   4  10      116.38      114.87      2.75 o 
   6   4  10        0.56        2.47      2.35 o 
   7   4  10       11.83       12.33      2.55 o 
   8   4  10       25.42       28.89      2.79 o 
   9   4  10      101.50       98.70      3.54 o 
  10   4  10       17.21       22.79      3.67 o 
 -11   5  10        0.08        2.09      2.45 o 
 -10   5  10       54.83       52.66      2.56 o 
  -9   5  10       39.86       41.19      2.54 o 
  -8   5  10      213.69      216.63      4.87 o 
  -7   5  10        8.22       11.04      2.13 o 
  -6   5  10     2057.99     2092.27     18.89 o 
  -5   5  10     1036.94     1044.82     18.42 o 
  -4   5  10      875.50      867.54     19.51 o 
  -3   5  10        4.02        4.26      2.17 o 
  -2   5  10     1080.31     1062.80     19.43 o 
  -1   5  10        8.56        9.69      1.84 o 
   0   5  10      169.98      159.42      3.62 o 
   1   5  10       11.94       14.47      2.06 o 
   2   5  10       31.87       35.52      2.13 o 
   3   5  10      149.76      159.95      2.64 o 
   4   5  10      324.12      316.48      3.11 o 
   5   5  10      172.99      176.99      3.00 o 
   6   5  10      432.43      422.24      4.58 o 
   7   5  10        4.02        3.00      2.59 o 
   8   5  10      411.34      413.12      4.52 o 
   9   5  10        7.41        6.98      3.19 o 
 -10   6  10       24.77       28.43      2.73 o 
  -9   6  10      250.15      249.74      3.05 o 
  -8   6  10        0.97        2.63      2.48 o 
  -7   6  10        0.26        1.60      2.36 o 
  -6   6  10      225.63      213.82      3.80 o 
  -5   6  10      192.72      200.54      2.48 o 
  -4   6  10      190.70      202.88      5.09 o 
  -3   6  10     1267.02     1263.31     17.73 o 
  -2   6  10      289.43      292.02      5.47 o 
  -1   6  10      121.24      117.52      2.47 o 
   0   6  10      296.40      287.96      4.40 o 
   1   6  10      386.95      383.79      4.98 o 
   2   6  10      268.34      275.69      2.75 o 
   3   6  10        4.66        9.20      2.01 o 
   4   6  10       21.41       28.19      2.12 o 
   5   6  10      517.34      516.70      7.79 o 
   6   6  10      145.91      150.92      4.40 o 
   7   6  10      396.17      396.38      3.85 o 
   8   6  10        0.32        2.53      3.20 o 
  -9   7  10       18.22       19.49      2.37 o 
  -8   7  10      134.77      132.44      2.92 o 
  -7   7  10        3.75        3.01      2.18 o 
  -6   7  10       38.99       41.06      2.67 o 
  -5   7  10       20.08       24.78      2.51 o 
  -4   7  10       79.54       66.84      2.63 o 
  -3   7  10      422.90      399.66      5.24 o 
  -2   7  10       22.29       22.02      2.01 o 
  -1   7  10        6.48        7.02      2.13 o 
   0   7  10       29.81       25.94      2.09 o 
   1   7  10        0.43        1.03      2.15 o 
   2   7  10        0.04        1.89      1.99 o 
   3   7  10      328.73      327.76      4.24 o 
   4   7  10      601.41      593.77      5.37 o 
   5   7  10      167.13      169.66      4.66 o 
   6   7  10       83.89       81.82      2.49 o 
   7   7  10        8.38        9.83      3.59 o 
  -7   8  10      355.64      336.94      4.51 o 
  -6   8  10       23.92       24.25      2.53 o 
  -5   8  10        3.28        8.74      2.21 o 
  -4   8  10       29.86       21.73      2.23 o 
  -3   8  10       74.61       75.81      2.12 o 
  -2   8  10       20.24       23.94      2.38 o 
  -1   8  10      213.03      213.34      2.59 o 
   0   8  10      120.63      126.43      3.39 o 
   1   8  10      261.65      263.55      3.73 o 
   2   8  10       45.90       45.72      2.12 o 
   3   8  10      288.75      295.36      3.54 o 
   4   8  10        9.63        9.89      2.37 o 
   5   8  10      225.00      213.25     23.39 o 
  -3   9  10       27.80       24.87      2.32 o 
  -2   9  10      225.10      229.52      3.42 o 
  -1   9  10        2.84        6.00      2.55 o 
   0   9  10      320.55      327.69      6.06 o 
   1   9  10        0.51       -1.06      2.51 o 
 -13   0  11      239.40      224.28      6.36 o 
 -11   0  11       20.73       10.40      2.80 o 
  -9   0  11      380.43      463.63     19.93 o 
  -7   0  11      566.71      552.57     24.66 o 
  -5   0  11     3921.63     4136.22     75.47 o 
  -3   0  11      981.71      948.31     16.05 o 
  -1   0  11     3390.64     3443.87     74.51 o 
   1   0  11     4384.74     4348.48     53.12 o 
   3   0  11      464.09      433.72      5.98 o 
   5   0  11     1921.83     1926.78     19.80 o 
   7   0  11       86.00       81.07      3.60 o 
   9   0  11      472.36      445.90      5.69 o 
  11   0  11       30.84       35.29      4.90 o 
 -13   1  11       72.21       74.01      2.72 o 
 -12   1  11       35.75       38.11      2.48 o 
 -11   1  11       30.40       31.70      2.22 o 
 -10   1  11      141.83      159.02      2.60 o 
  -9   1  11      291.39      289.00      3.93 o 
  -8   1  11      336.84      348.50      9.65 o 
  -7   1  11      380.66      400.03     13.45 o 
  -6   1  11       50.12       60.18      2.51 o 
  -5   1  11       48.57       47.82      2.32 o 
  -4   1  11      650.39      658.13     11.21 o 
  -3   1  11      607.60      585.49      7.81 o 
  -2   1  11       31.43       32.51      1.99 o 
  -1   1  11      417.74      449.66     10.07 o 
   0   1  11      787.33      767.97      5.13 o 
   1   1  11      952.64      924.20      7.80 o 
   2   1  11     5574.20     5728.96     70.09 o 
   3   1  11     5102.84     5209.07     77.84 o 
   4   1  11     1465.84     1479.32     19.05 o 
   5   1  11      174.65      202.74      3.23 o 
   6   1  11      345.43      358.94      3.56 o 
   7   1  11      845.40      835.02      9.02 o 
   8   1  11      112.04      103.16      2.90 o 
   9   1  11        0.08        0.54      2.48 o 
  10   1  11        0.95        1.62      2.99 o 
  11   1  11       55.76       39.98      4.46 o 
 -13   2  11        1.88        6.38      2.49 o 
 -12   2  11      127.65      141.92      2.69 o 
 -11   2  11        0.04        3.86      1.96 o 
 -10   2  11       11.57       16.46      2.09 o 
  -9   2  11        0.34       -0.52      2.20 o 
  -8   2  11        2.32        7.15      2.05 o 
  -7   2  11      304.37      296.73      5.33 o 
  -6   2  11      219.69      230.58      3.38 o 
  -5   2  11     1906.07     1968.18     33.14 o 
  -4   2  11      270.06      265.95      2.77 o 
  -3   2  11       40.62       50.00      1.86 o 
  -2   2  11      797.19      788.99      4.55 o 
  -1   2  11       88.30       82.13      2.04 o 
   0   2  11      783.41      790.82      6.01 o 
   1   2  11      240.01      258.83      3.69 o 
   2   2  11     2650.90     2652.26     20.40 o 
   3   2  11        0.18        5.46      2.13 o 
   4   2  11       15.54       17.38      1.99 o 
   5   2  11      208.94      214.64      2.92 o 
   6   2  11      482.77      483.87      5.51 o 
   7   2  11       36.76       36.02      2.43 o 
   8   2  11       45.40       45.34      2.70 o 
   9   2  11       80.94       85.15      3.59 o 
  10   2  11        0.11        2.18      3.38 o 
 -12   3  11       54.73       56.40      2.67 o 
 -11   3  11        0.31        1.03      2.52 o 
 -10   3  11       95.27       87.83      2.74 o 
  -9   3  11       63.01       63.90      2.34 o 
  -8   3  11        1.55        2.92      2.30 o 
  -7   3  11        9.10       12.97      2.22 o 
  -6   3  11       25.69       35.17      1.98 o 
  -5   3  11      137.50      160.45      3.23 o 
  -4   3  11     1252.01     1252.16      7.65 o 
  -3   3  11       30.08       32.77      1.85 o 
  -2   3  11      310.27      313.33      4.92 o 
  -1   3  11       34.70       50.34      2.19 o 
   0   3  11     2127.96     2243.92     31.26 o 
   1   3  11     1000.51     1058.27      7.60 o 
   2   3  11     2221.87     2210.60     13.67 o 
   3   3  11      449.03      441.59      3.56 o 
   4   3  11      657.25      651.67      7.43 o 
   5   3  11       30.48       28.77      2.67 o 
   6   3  11       28.40       32.96      2.34 o 
   7   3  11       15.25       18.23      2.35 o 
   8   3  11      321.05      300.20      5.39 o 
   9   3  11       59.17       51.60      3.71 o 
  10   3  11      216.25      213.24      4.57 o 
 -12   4  11      212.20      191.74      3.70 o 
 -11   4  11        0.15        4.38      2.64 o 
 -10   4  11      552.02      508.58      7.67 o 
  -9   4  11       24.99       30.81      2.22 o 
  -8   4  11        9.31       11.65      2.08 o 
  -7   4  11      449.22      461.63      7.69 o 
  -6   4  11        1.77        4.67      2.22 o 
  -5   4  11      481.72      468.22      9.17 o 
  -4   4  11        6.13        8.76      2.16 o 
  -3   4  11      419.55      425.24      5.58 o 
  -2   4  11     1502.92     1502.57     15.26 o 
  -1   4  11     1833.76     1886.83     19.70 o 
   0   4  11      520.20      533.81      6.46 o 
   1   4  11      544.59      533.20      4.07 o 
   2   4  11      125.06      123.94      2.19 o 
   3   4  11      671.46      642.56      7.30 o 
   4   4  11      102.16       96.34      2.57 o 
   5   4  11      435.35      444.77      3.95 o 
   6   4  11      205.77      202.79      3.06 o 
   7   4  11       53.37       49.93      2.59 o 
   8   4  11        2.18        1.57      2.80 o 
   9   4  11      216.70      215.45      4.70 o 
 -11   5  11      154.49      163.77      3.96 o 
 -10   5  11        6.67        7.66      2.17 o 
  -9   5  11       14.22       14.07      2.67 o 
  -8   5  11      169.14      168.71      4.04 o 
  -7   5  11      115.69      116.99      2.46 o 
  -6   5  11      134.40      137.53      3.15 o 
  -5   5  11      132.41      122.48      3.01 o 
  -4   5  11     2594.51     2581.51     14.91 o 
  -3   5  11      427.55      398.11      6.57 o 
  -2   5  11       65.16       57.85      2.50 o 
  -1   5  11      426.10      406.69      6.40 o 
   0   5  11      149.13      141.92      2.21 o 
   1   5  11      100.81       95.97      2.17 o 
   2   5  11        3.98        5.63      2.01 o 
   3   5  11      324.97      328.80      5.02 o 
   4   5  11      203.74      212.50      2.77 o 
   5   5  11       84.64       75.74      2.72 o 
   6   5  11        4.53        3.37      2.53 o 
   7   5  11       67.08       58.00      3.10 o 
   8   5  11        6.29       12.40      2.87 o 
   9   5  11       68.91       68.91      4.37 o 
 -10   6  11      269.43      265.88      5.81 o 
  -9   6  11      144.04      144.66      3.10 o 
  -8   6  11        2.06        2.67      2.30 o 
  -7   6  11       26.70       30.92      2.39 o 
  -6   6  11       24.42       32.68      2.32 o 
  -5   6  11      364.76      378.65     10.13 o 
  -4   6  11        1.66        5.64      2.07 o 
  -3   6  11        3.74        5.39      2.25 o 
  -2   6  11       19.77       25.32      2.13 o 
  -1   6  11      253.58      256.41      3.41 o 
   0   6  11      148.26      147.85      2.57 o 
   1   6  11       15.98       18.82      2.08 o 
   2   6  11      468.31      462.79      3.94 o 
   3   6  11       13.22       10.18      2.11 o 
   4   6  11      430.26      446.39      3.71 o 
   5   6  11      238.22      223.89      3.22 o 
   6   6  11      528.02      531.48      4.18 o 
   7   6  11       50.69       53.49      2.67 o 
  -8   7  11      284.61      268.84      5.76 o 
  -7   7  11       89.51       91.69      2.78 o 
  -6   7  11     1257.98     1294.04     20.79 o 
  -5   7  11      545.29      538.78      9.09 o 
  -4   7  11      770.05      760.62      6.82 o 
  -3   7  11        0.55        1.61      2.03 o 
  -2   7  11      236.16      239.43      4.52 o 
  -1   7  11      124.82      119.63      2.67 o 
   0   7  11      569.43      575.13      5.24 o 
   1   7  11       58.09       52.56      2.03 o 
   2   7  11        8.59       10.57      2.00 o 
   3   7  11      116.08      114.15      2.60 o 
   4   7  11      136.24      130.49      2.73 o 
   5   7  11        0.00       -0.40      2.86 o 
   6   7  11      125.66      133.32      4.19 o 
  -6   8  11        5.62        9.36      2.33 o 
  -5   8  11      162.74      162.99      3.32 o 
  -4   8  11       35.57       33.16      2.31 o 
  -3   8  11      200.06      215.10      3.01 o 
  -2   8  11       19.43       21.78      2.44 o 
  -1   8  11      259.45      268.91      4.00 o 
   0   8  11       13.71       10.97      2.37 o 
   1   8  11      289.11      281.19      4.98 o 
   2   8  11      220.61      205.71      2.92 o 
   3   8  11       77.53       80.95      2.60 o 
   4   8  11       91.83       88.51      2.79 o 
 -12   0  12       63.48       47.58      3.48 o 
 -10   0  12      516.18      511.79     56.21 o 
  -8   0  12      219.75      198.04      7.28 o 
  -6   0  12     1525.93     1516.60     51.68 o 
  -4   0  12     2757.92     2853.61     89.77 o 
  -2   0  12      382.06      358.09      3.95 o 
   0   0  12        1.47        1.69      3.04 o 
   2   0  12       24.08       28.04      2.98 o 
   4   0  12     4627.03     4648.66     43.33 o 
   6   0  12      962.26      995.93      7.47 o 
   8   0  12      495.48      483.88      5.85 o 
  10   0  12       86.36       86.54      4.56 o 
 -13   1  12       56.06       62.91      2.49 o 
 -12   1  12        9.35       14.96      2.25 o 
 -11   1  12       63.70       67.91      2.40 o 
 -10   1  12      136.65      153.05      4.03 o 
  -9   1  12       36.53       35.31      2.41 o 
  -8   1  12      465.71      479.06      7.91 o 
  -7   1  12       51.81       44.82      2.39 o 
  -6   1  12     2029.10     2147.60     42.59 o 
  -5   1  12       38.29       52.48      2.13 o 
  -4   1  12      412.94      422.22      7.60 o 
  -3   1  12     1820.86     1794.11     12.28 o 
  -2   1  12      340.51      345.64      7.10 o 
  -1   1  12        2.44        1.08      1.79 o 
   0   1  12     2006.38     2117.41     30.95 o 
   1   1  12      434.55      432.94      5.27 o 
   2   1  12     3143.64     3171.06     32.90 o 
   3   1  12      556.65      551.94      4.53 o 
   4   1  12        3.27        5.15      2.24 o 
   5   1  12      101.99      100.38      2.65 o 
   6   1  12       85.02       83.32      2.64 o 
   7   1  12      127.82      125.54      2.75 o 
   8   1  12       28.60       32.92      2.54 o 
   9   1  12       71.43       72.63      2.93 o 
  10   1  12      123.31      133.06      3.72 o 
 -13   2  12        2.00        1.89      2.38 o 
 -12   2  12       85.28       88.27      3.09 o 
 -11   2  12       16.68       24.34      2.34 o 
 -10   2  12      273.17      258.65      3.77 o 
  -9   2  12      568.25      556.23      5.98 o 
  -8   2  12       47.09       45.31      2.43 o 
  -7   2  12      121.41      121.65      2.70 o 
  -6   2  12        0.55        4.53      2.12 o 
  -5   2  12      835.98      866.57      9.92 o 
  -4   2  12        5.84        9.55      2.23 o 
  -3   2  12      124.53      121.27      2.12 o 
  -2   2  12        0.79        2.74      1.79 o 
  -1   2  12     2357.07     2334.71     34.47 o 
   0   2  12      108.14      121.15      2.42 o 
   1   2  12      108.81       99.71      2.53 o 
   2   2  12        0.27        1.29      1.69 o 
   3   2  12      189.95      184.02      2.66 o 
   4   2  12        9.94       26.18      3.62 o 
   5   2  12        3.23        4.11      1.96 o 
   6   2  12      165.33      161.08      3.33 o 
   7   2  12      258.22      269.19      3.59 o 
   8   2  12       15.09       17.10      2.50 o 
   9   2  12        0.08        1.15      2.63 o 
  10   2  12        5.92        9.45      3.64 o 
 -12   3  12        0.03        0.86      2.28 o 
 -11   3  12      241.86      241.21      3.51 o 
 -10   3  12       34.97       31.14      2.56 o 
  -9   3  12       20.70       20.50      2.75 o 
  -8   3  12       17.23       22.28      2.45 o 
  -7   3  12      219.88      236.28      4.51 o 
  -6   3  12      214.78      226.61      2.78 o 
  -5   3  12       18.81       22.90      2.04 o 
  -4   3  12       58.99       61.26      2.23 o 
  -3   3  12     1596.90     1505.40     30.64 o 
  -2   3  12      241.75      248.57      6.87 o 
  -1   3  12     1467.79     1544.61     17.00 o 
   0   3  12      431.17      442.32      6.71 o 
   1   3  12       78.43       84.44      2.68 o 
   2   3  12      170.91      182.95      2.78 o 
   3   3  12      252.34      249.20      3.10 o 
   4   3  12      243.98      228.38      5.27 o 
   5   3  12      989.95      969.15      4.74 o 
   6   3  12      103.94      102.44      2.74 o 
   7   3  12        1.44        1.67      2.66 o 
   8   3  12        0.28        1.72      2.37 o 
   9   3  12      195.64      191.09      3.88 o 
 -12   4  12      254.66      259.85      5.73 o 
 -11   4  12        1.63        1.40      2.40 o 
 -10   4  12        6.88        9.98      2.69 o 
  -9   4  12        8.66       12.85      2.38 o 
  -8   4  12       26.65       27.84      2.08 o 
  -7   4  12       75.18       72.26      2.34 o 
  -6   4  12        2.69        5.12      1.88 o 
  -5   4  12       60.97       63.41      2.52 o 
  -4   4  12      408.44      386.98      5.52 o 
  -3   4  12        3.34        6.93      1.98 o 
  -2   4  12     1387.19     1320.78     20.36 o 
  -1   4  12      167.37      171.00      2.57 o 
   0   4  12      861.47      868.02     11.83 o 
   1   4  12      186.22      203.50      2.61 o 
   2   4  12     1478.01     1493.72     13.08 o 
   3   4  12      335.53      336.02      3.53 o 
   4   4  12      392.74      375.00      3.26 o 
   5   4  12       72.12       73.63      2.48 o 
   6   4  12        0.39        2.69      2.38 o 
   7   4  12       65.10       53.89      3.08 o 
   8   4  12      127.24      130.49      2.98 o 
   9   4  12        0.40        1.98      3.15 o 
 -11   5  12       24.79       25.41      2.75 o 
 -10   5  12       37.10       36.22      2.66 o 
  -9   5  12        6.58        8.23      2.56 o 
  -8   5  12       56.89       55.06      2.36 o 
  -7   5  12       36.59       43.19      2.09 o 
  -6   5  12      161.41      163.16      3.65 o 
  -5   5  12     1702.67     1719.34     19.97 o 
  -4   5  12      828.63      858.93      7.68 o 
  -3   5  12       83.43       76.89      2.76 o 
  -2   5  12       49.66       59.39      2.39 o 
  -1   5  12        0.19        2.90      1.73 o 
   0   5  12      501.89      503.61      5.54 o 
   1   5  12      953.33      969.70      8.83 o 
   2   5  12        0.55        3.63      1.88 o 
   3   5  12       12.75       10.49      1.99 o 
   4   5  12      380.74      383.25      3.19 o 
   5   5  12        7.74        9.39      2.43 o 
   6   5  12       39.16       36.64      2.62 o 
   7   5  12       59.19       60.65      2.96 o 
   8   5  12       95.93       95.91      3.09 o 
 -10   6  12      166.98      163.41      3.39 o 
  -9   6  12        0.04       -2.40      2.40 o 
  -8   6  12       17.60       18.95      2.62 o 
  -7   6  12        0.08        1.69      1.83 o 
  -6   6  12      345.31      368.61      4.26 o 
  -5   6  12      721.73      712.75     14.57 o 
  -4   6  12        7.87        9.80      1.89 o 
  -3   6  12      536.38      516.95      8.24 o 
  -2   6  12       14.43       13.39      2.25 o 
  -1   6  12      482.01      469.29      4.41 o 
   0   6  12      322.82      316.08      5.51 o 
   1   6  12        1.01        1.40      1.75 o 
   2   6  12       10.07       12.39      1.88 o 
   3   6  12       31.48       33.90      2.13 o 
   4   6  12      287.57      290.43      3.08 o 
   5   6  12       13.37       14.26      2.36 o 
   6   6  12      251.81      261.00      3.39 o 
   7   6  12      110.19      109.94      3.18 o 
  -8   7  12       67.60       63.91      2.72 o 
  -7   7  12      659.24      662.47      7.89 o 
  -6   7  12       98.58       97.76      2.78 o 
  -5   7  12      185.04      180.29      2.84 o 
  -4   7  12      138.82      129.37      3.17 o 
  -3   7  12      412.00      409.38      4.94 o 
  -2   7  12      317.12      314.67      3.88 o 
  -1   7  12      361.54      349.23      4.22 o 
   0   7  12       38.17       40.08      2.23 o 
   1   7  12      521.17      529.53      5.16 o 
   2   7  12       49.41       44.62      2.09 o 
   3   7  12      105.48      110.14      2.50 o 
   4   7  12       35.74       29.88      2.59 o 
   5   7  12      243.08      234.64      3.82 o 
   6   7  12        0.72       -1.81      7.02 o 
  -6   8  12      121.08      112.78      2.96 o 
  -5   8  12       29.91       28.69      2.45 o 
  -4   8  12      223.41      216.48      4.47 o 
  -3   8  12       58.30       59.66      2.23 o 
  -2   8  12      418.34      378.29      4.98 o 
  -1   8  12       54.23       47.40      2.42 o 
   0   8  12      181.71      184.64      3.97 o 
   1   8  12      106.73      105.14      2.40 o 
   2   8  12      142.24      142.31      2.94 o 
   3   8  12       44.20       42.47      2.37 o 
 -13   0  13        6.17        5.72      3.07 o 
 -11   0  13        1.16        9.48      3.73 o 
  -9   0  13        4.63        4.92      2.79 o 
  -7   0  13        0.64        2.09      3.08 o 
  -5   0  13       36.11       45.57      3.14 o 
  -3   0  13      163.58      168.51      5.09 o 
  -1   0  13      112.24      116.86      3.25 o 
   1   0  13     1293.23     1396.73     37.71 o 
   3   0  13      186.26      183.01      4.31 o 
   5   0  13     4014.66     3929.20    103.23 o 
   7   0  13       14.92       12.04      3.42 o 
   9   0  13       17.76       14.25      3.86 o 
 -13   1  13      178.03      173.41      2.93 o 
 -12   1  13       16.08       16.29      2.19 o 
 -11   1  13      127.72      133.83      2.99 o 
 -10   1  13       20.75       25.13      2.18 o 
  -9   1  13      128.71      136.79      3.21 o 
  -8   1  13       50.89       58.18      2.67 o 
  -7   1  13      860.83      778.28     13.49 o 
  -6   1  13      212.83      221.15      3.67 o 
  -5   1  13      979.90      966.59      5.73 o 
  -4   1  13      392.53      393.14      2.92 o 
  -3   1  13      200.01      206.03      5.53 o 
  -2   1  13      209.94      204.00      5.31 o 
  -1   1  13      998.77      981.85     18.40 o 
   0   1  13        1.75        4.57      1.80 o 
   1   1  13     1065.29     1078.44      9.18 o 
   2   1  13      358.93      376.40      3.97 o 
   3   1  13       95.93       92.28      2.35 o 
   4   1  13     1181.81     1179.17      7.87 o 
   5   1  13     1521.35     1544.39     12.89 o 
   6   1  13       27.49       29.59      2.40 o 
   7   1  13        2.04        4.23      2.43 o 
   8   1  13       80.10       82.97      2.75 o 
   9   1  13      497.29      473.57      5.84 o 
  10   1  13        2.66        1.68      2.86 o 
 -12   2  13      208.32      226.63      3.37 o 
 -11   2  13        9.89        9.70      2.17 o 
 -10   2  13      285.64      284.71      5.05 o 
  -9   2  13        0.00        2.10      1.96 o 
  -8   2  13      851.85      858.59     11.78 o 
  -7   2  13        5.31        9.67      2.45 o 
  -6   2  13     1279.73     1184.85     13.44 o 
  -5   2  13       21.39       20.28      1.95 o 
  -4   2  13     2860.14     2911.51     71.38 o 
  -3   2  13      541.94      553.49      6.08 o 
  -2   2  13       72.39       55.45      2.11 o 
  -1   2  13       21.39       25.43      1.92 o 
   0   2  13      700.58      668.53     12.90 o 
   1   2  13        7.54        8.70      1.89 o 
   2   2  13      274.40      254.46      4.33 o 
   3   2  13      805.49      868.98      6.85 o 
   4   2  13      140.32      132.87      3.74 o 
   5   2  13       44.88       46.38      2.25 o 
   6   2  13      131.77      131.36      2.66 o 
   7   2  13        0.53       -0.07      2.17 o 
   8   2  13      716.96      727.51     10.08 o 
   9   2  13       17.39       19.81      2.72 o 
 -12   3  13      162.81      153.92      2.98 o 
 -11   3  13        3.39       10.32      2.44 o 
 -10   3  13       32.03       28.03      2.40 o 
  -9   3  13      147.02      141.80      2.60 o 
  -8   3  13      536.84      551.26      5.95 o 
  -7   3  13     1911.03     1910.52     13.51 o 
  -6   3  13      926.38      907.39      6.33 o 
  -5   3  13        8.24        9.17      1.88 o 
  -4   3  13      416.38      429.31     11.37 o 
  -3   3  13      247.12      245.14      6.37 o 
  -2   3  13        0.02        2.28      1.91 o 
  -1   3  13       77.65       77.11      2.48 o 
   0   3  13      174.51      191.55      3.19 o 
   1   3  13      219.14      243.56      2.97 o 
   2   3  13       38.53       45.63      2.15 o 
   3   3  13        3.66        4.68      1.99 o 
   4   3  13       37.70       36.35      2.58 o 
   5   3  13      815.11      798.08      7.08 o 
   6   3  13        0.66        1.78      2.30 o 
   7   3  13      105.36      109.17      3.10 o 
   8   3  13       31.28       31.40      2.87 o 
   9   3  13      237.35      229.02      7.34 o 
 -11   4  13        0.83        2.46      2.63 o 
 -10   4  13      118.09      116.39      2.79 o 
  -9   4  13       50.62       54.98      2.81 o 
  -8   4  13       28.94       29.06      2.18 o 
  -7   4  13       25.34       25.45      2.02 o 
  -6   4  13      200.87      185.43      5.19 o 
  -5   4  13        6.81        9.68      2.09 o 
  -4   4  13      991.86     1021.33     14.34 o 
  -3   4  13      155.66      155.19      2.10 o 
  -2   4  13      552.84      530.29      6.72 o 
  -1   4  13       57.49       62.31      1.96 o 
   0   4  13      149.69      130.85      2.34 o 
   1   4  13       51.89       49.17      2.28 o 
   2   4  13       94.04       83.98      2.23 o 
   3   4  13       86.20       78.94      2.45 o 
   4   4  13       21.84       25.93      2.12 o 
   5   4  13       53.24       48.54      2.35 o 
   6   4  13      250.95      225.73      3.43 o 
   7   4  13       22.46       20.60      2.82 o 
   8   4  13        9.62       11.68      2.58 o 
 -10   5  13       70.10       65.90      2.62 o 
  -9   5  13      660.67      654.74     10.12 o 
  -8   5  13      395.97      408.79      3.16 o 
  -7   5  13      131.95      133.36      2.90 o 
  -6   5  13       43.79       40.01      2.19 o 
  -5   5  13      511.97      509.41      6.90 o 
  -4   5  13        0.05       -0.67      2.02 o 
  -3   5  13       91.23       92.23      3.17 o 
  -2   5  13        0.02        0.21      1.69 o 
  -1   5  13     1103.61     1119.72     12.18 o 
   0   5  13       70.88       73.58      2.11 o 
   1   5  13     1169.54     1123.94      7.52 o 
   2   5  13        0.01        2.58      1.91 o 
   3   5  13       89.89      104.59      2.41 o 
   4   5  13       74.38       73.43      2.41 o 
   5   5  13      373.98      378.28      5.86 o 
   6   5  13      114.89      114.14      2.81 o 
   7   5  13       80.65       80.97      2.98 o 
   8   5  13       34.28       30.01      2.65 o 
  -9   6  13       78.95       83.35      2.60 o 
  -8   6  13      238.14      234.01      3.11 o 
  -7   6  13      177.96      181.44      2.83 o 
  -6   6  13        7.71        9.08      1.95 o 
  -5   6  13      170.55      167.87      2.55 o 
  -4   6  13        1.58        3.31      2.19 o 
  -3   6  13      236.19      217.52      5.20 o 
  -2   6  13       50.34       42.05      2.78 o 
  -1   6  13       35.97       32.05      2.23 o 
   0   6  13      806.34      804.50      4.78 o 
   1   6  13        0.01       -0.70      1.89 o 
   2   6  13       87.49       90.80      2.36 o 
   3   6  13       21.46       20.59      2.08 o 
   4   6  13      469.31      461.29      3.43 o 
   5   6  13      113.38      107.27      2.77 o 
   6   6  13      519.22      509.75      9.97 o 
  -8   7  13       27.51       25.38      2.56 o 
  -7   7  13      112.27      111.18      2.91 o 
  -6   7  13       94.64       92.39      2.59 o 
  -5   7  13      653.70      659.22     11.83 o 
  -4   7  13        9.37        9.16      2.22 o 
  -3   7  13       69.74       60.43      2.34 o 
  -2   7  13       17.87       23.17      2.15 o 
  -1   7  13        1.28        4.34      2.11 o 
   0   7  13        0.22        3.61      2.26 o 
   1   7  13        2.53        1.34      1.91 o 
   2   7  13       29.39       28.56      2.11 o 
   3   7  13        9.19       10.22      2.23 o 
   4   7  13       62.18       66.31      2.88 o 
   5   7  13       40.66       35.00      2.98 o 
  -5   8  13        1.78        3.71      2.22 o 
  -4   8  13        4.91        7.29      2.19 o 
  -3   8  13       32.69       34.16      2.55 o 
  -2   8  13      122.03      111.60      3.54 o 
  -1   8  13        0.75        0.52      2.21 o 
   0   8  13      139.15      134.26      2.67 o 
   1   8  13       63.59       60.53      2.59 o 
   2   8  13      109.38      110.32      2.62 o 
 -12   0  14       99.31       73.48      3.68 o 
 -10   0  14      255.44      252.06      5.63 o 
  -8   0  14      645.67      591.08     30.15 o 
  -6   0  14      342.34      307.85      4.60 o 
  -4   0  14      180.04      194.71      5.23 o 
  -2   0  14        8.02        6.27      2.44 o 
   0   0  14     1479.18     1427.45     20.65 o 
   2   0  14      224.42      233.19      6.17 o 
   4   0  14     9280.24     9416.22     64.12 o 
   6   0  14     1799.07     1810.17     28.87 o 
   8   0  14      155.35      139.61      4.63 o 
 -12   1  14       28.09       29.43      2.65 o 
 -11   1  14       91.39       91.01      2.92 o 
 -10   1  14       68.91       86.60      2.69 o 
  -9   1  14      417.74      374.78      7.72 o 
  -8   1  14       22.73       24.91      2.40 o 
  -7   1  14       33.33       33.66      2.30 o 
  -6   1  14       96.14      104.18      2.30 o 
  -5   1  14      743.92      739.25      9.83 o 
  -4   1  14        1.88        2.71      1.90 o 
  -3   1  14        0.65        0.48      1.74 o 
  -2   1  14       72.19       70.82      2.08 o 
  -1   1  14      375.46      370.91      9.21 o 
   0   1  14      490.41      498.21      3.06 o 
   1   1  14       29.20       30.52      2.09 o 
   2   1  14       55.39       50.42      2.04 o 
   3   1  14      262.37      266.11      3.28 o 
   4   1  14      398.41      390.54      3.40 o 
   5   1  14      145.91      143.37      2.67 o 
   6   1  14       63.48       61.49      2.40 o 
   7   1  14      670.71      692.79      4.44 o 
   8   1  14        0.68        1.13      2.45 o 
   9   1  14       38.20       36.76      2.50 o 
 -12   2  14       20.49       20.79      2.67 o 
 -11   2  14       30.08       28.46      2.56 o 
 -10   2  14       20.86       13.60      2.28 o 
  -9   2  14        9.03       10.25      2.09 o 
  -8   2  14       62.93       57.73      2.49 o 
  -7   2  14     1295.97     1280.61     24.00 o 
  -6   2  14      435.00      457.53      9.94 o 
  -5   2  14      390.69      381.19      7.18 o 
  -4   2  14      155.82      151.84      2.75 o 
  -3   2  14      170.80      161.22      3.72 o 
  -2   2  14       76.21       83.30      2.10 o 
  -1   2  14      457.99      461.49      6.31 o 
   0   2  14      457.70      463.84      7.67 o 
   1   2  14      126.35      131.81      2.87 o 
   2   2  14      593.69      624.71      4.65 o 
   3   2  14       24.49       28.76      2.23 o 
   4   2  14      145.52      145.99      2.59 o 
   5   2  14      494.70      497.63      3.54 o 
   6   2  14       73.42       77.12      2.47 o 
   7   2  14       33.63       40.18      2.64 o 
   8   2  14       29.31       27.65      2.72 o 
   9   2  14       70.61       71.20      3.09 o 
 -12   3  14       11.92       15.80      2.50 o 
 -11   3  14      219.33      207.19      2.95 o 
 -10   3  14        0.02       -0.36      2.04 o 
  -9   3  14      492.87      502.40      7.10 o 
  -8   3  14      794.09      762.93     11.77 o 
  -7   3  14       75.53       79.94      2.27 o 
  -6   3  14      400.32      408.83      6.84 o 
  -5   3  14     1591.68     1577.26     29.28 o 
  -4   3  14      206.83      220.28      2.66 o 
  -3   3  14        6.02       11.70      1.95 o 
  -2   3  14      162.91      175.83      3.76 o 
  -1   3  14      782.31      773.15      8.55 o 
   0   3  14      491.36      505.08      3.34 o 
   1   3  14      407.15      423.45      5.57 o 
   2   3  14       42.90       35.98      2.07 o 
   3   3  14      186.71      198.40      2.91 o 
   4   3  14       25.04       24.61      2.54 o 
   5   3  14      382.65      379.85      3.63 o 
   6   3  14       35.99       35.21      2.48 o 
   7   3  14      310.22      311.34      4.77 o 
   8   3  14      135.20      133.86      3.48 o 
   9   3  14      121.04      139.84      3.84 o 
 -11   4  14       11.90       11.82      2.23 o 
 -10   4  14      453.11      441.75      4.57 o 
  -9   4  14       50.00       50.18      2.26 o 
  -8   4  14      250.68      255.05      4.92 o 
  -7   4  14      335.29      312.87      5.35 o 
  -6   4  14        1.43        3.14      1.77 o 
  -5   4  14       10.42       16.37      2.20 o 
  -4   4  14      280.49      279.98      2.71 o 
  -3   4  14      222.60      219.75      3.46 o 
  -2   4  14      641.36      602.47      6.32 o 
  -1   4  14        5.55        7.48      2.07 o 
   0   4  14      541.71      500.58      5.73 o 
   1   4  14        4.15        6.20      1.93 o 
   2   4  14       23.19       29.81      2.10 o 
   3   4  14      554.61      522.72      8.67 o 
   4   4  14      687.03      677.40      7.34 o 
   5   4  14       58.98       58.71      2.30 o 
   6   4  14       50.27       49.86      3.43 o 
   7   4  14        0.11       -2.02      2.72 o 
   8   4  14       76.38       77.53      2.83 o 
 -10   5  14      151.45      133.32      3.94 o 
  -9   5  14       28.34       27.32      2.53 o 
  -8   5  14       47.49       45.50      2.42 o 
  -7   5  14        2.24        2.45      2.06 o 
  -6   5  14      274.27      288.49      5.15 o 
  -5   5  14       39.83       46.26      2.14 o 
  -4   5  14      314.41      321.89      2.69 o 
  -3   5  14       43.07       36.78      2.07 o 
  -2   5  14        2.74        1.94      1.80 o 
  -1   5  14       88.17       93.31      2.11 o 
   0   5  14       30.36       29.39      2.09 o 
   1   5  14        7.06        9.37      1.74 o 
   2   5  14        6.23        8.75      1.79 o 
   3   5  14      450.55      444.71      4.48 o 
   4   5  14       65.41       57.51      2.36 o 
   5   5  14      285.57      261.43      4.65 o 
   6   5  14       10.11       11.96      2.67 o 
   7   5  14       23.48       26.57      2.87 o 
  -9   6  14       23.97       21.91      2.59 o 
  -8   6  14       80.31       77.98      2.66 o 
  -7   6  14      246.50      249.16      3.91 o 
  -6   6  14        8.34        8.32      2.25 o 
  -5   6  14       14.06       16.04      2.28 o 
  -4   6  14      444.78      446.08      7.56 o 
  -3   6  14      454.92      418.25      5.97 o 
  -2   6  14       42.39       42.69      1.85 o 
  -1   6  14       17.39       18.37      1.99 o 
   0   6  14      268.80      268.17      4.00 o 
   1   6  14       34.95       36.26      2.13 o 
   2   6  14       18.78       23.95      2.20 o 
   3   6  14        4.07        4.26      1.86 o 
   4   6  14       76.35       76.40      2.66 o 
   5   6  14       52.85       55.67      2.69 o 
   6   6  14       20.87       26.59      2.45 o 
  -7   7  14       77.63       89.15      2.30 o 
  -6   7  14       40.03       42.39      2.30 o 
  -5   7  14      269.54      255.94      4.64 o 
  -4   7  14        0.67        3.39      1.88 o 
  -3   7  14      119.40      129.94      2.54 o 
  -2   7  14       27.00       26.85      2.02 o 
  -1   7  14      212.11      215.59      3.87 o 
   0   7  14      304.04      316.67      5.83 o 
   1   7  14      364.23      378.46      3.12 o 
   2   7  14        0.10       -0.29      2.03 o 
   3   7  14      296.24      292.67      3.02 o 
   4   7  14        0.36        1.57      2.45 o 
  -4   8  14      240.18      219.36      6.12 o 
  -3   8  14       79.72       77.22      2.26 o 
  -2   8  14      161.63      174.54      4.80 o 
  -1   8  14        5.35        6.74      2.05 o 
   0   8  14       40.48       38.20      2.54 o 
   1   8  14       39.19       43.26      2.30 o 
 -11   0  15      298.02      300.59     15.68 o 
  -9   0  15      134.25      151.42      6.93 o 
  -7   0  15      643.25      611.28     17.84 o 
  -5   0  15       15.21       18.70      4.38 o 
  -3   0  15      660.37      682.39     19.37 o 
  -1   0  15     2824.18     2726.15     41.70 o 
   1   0  15      302.59      286.75      8.74 o 
   3   0  15        3.77        8.77      2.91 o 
   5   0  15      815.69      852.59     13.57 o 
   7   0  15      244.63      220.28      4.43 o 
   9   0  15      312.09      302.83      5.53 o 
 -12   1  15       36.59       35.59      2.48 o 
 -11   1  15       56.76       59.65      2.55 o 
 -10   1  15      111.90       99.31      2.59 o 
  -9   1  15       90.61       99.85      2.38 o 
  -8   1  15       16.92       28.27      2.19 o 
  -7   1  15      301.77      313.10      3.74 o 
  -6   1  15       37.51       35.36      2.11 o 
  -5   1  15      266.19      246.95      6.49 o 
  -4   1  15      419.32      417.33      6.22 o 
  -3   1  15      272.59      290.56      5.62 o 
  -2   1  15      555.51      548.61      8.36 o 
  -1   1  15       86.42       80.74      2.08 o 
   0   1  15      874.16      876.70     12.79 o 
   1   1  15      193.02      184.34      2.84 o 
   2   1  15        2.83        5.53      1.77 o 
   3   1  15       41.80       39.91      2.14 o 
   4   1  15       28.36       30.07      2.32 o 
   5   1  15        9.46        8.71      2.16 o 
   6   1  15      335.59      329.07      3.32 o 
   7   1  15        0.38        0.46      2.24 o 
   8   1  15        2.81        5.24      2.55 o 
   9   1  15       17.26       18.76      2.72 o 
 -12   2  15        7.18        7.27      2.36 o 
 -11   2  15       17.94       12.77      2.17 o 
 -10   2  15      329.88      334.55      5.40 o 
  -9   2  15       52.44       50.58      2.32 o 
  -8   2  15       84.12       83.62      2.57 o 
  -7   2  15        6.48        6.97      2.55 o 
  -6   2  15      929.71      944.72     11.23 o 
  -5   2  15      839.61      845.33     26.49 o 
  -4   2  15     2356.46     2179.26     53.90 o 
  -3   2  15      112.06      116.69      3.57 o 
  -2   2  15       96.46       93.13      2.10 o 
  -1   2  15        0.58        5.47      1.81 o 
   0   2  15      460.69      464.36      5.89 o 
   1   2  15        2.08        5.94      1.95 o 
   2   2  15      202.37      209.28      3.69 o 
   3   2  15      247.38      237.83      2.72 o 
   4   2  15      104.34      101.04      2.40 o 
   5   2  15      222.17      215.69      4.15 o 
   6   2  15      112.49      118.40      2.51 o 
   7   2  15        9.05        9.36      2.24 o 
   8   2  15      141.26      139.20      2.97 o 
   9   2  15        0.01        3.13      3.46 o 
 -11   3  15        9.23        9.38      2.61 o 
 -10   3  15      636.37      638.16      3.82 o 
  -9   3  15       12.33       10.31      2.08 o 
  -8   3  15      628.07      620.85      5.63 o 
  -7   3  15      157.63      165.29      2.39 o 
  -6   3  15      181.38      192.90      2.94 o 
  -5   3  15      619.38      647.85      9.00 o 
  -4   3  15       76.38       86.14      2.17 o 
  -3   3  15       18.43       24.67      2.24 o 
  -2   3  15       26.25       24.45      1.89 o 
  -1   3  15        3.44        1.52      1.90 o 
   0   3  15      151.49      155.87      2.73 o 
   1   3  15      255.63      272.38      5.10 o 
   2   3  15      223.94      232.77      5.20 o 
   3   3  15       46.84       47.65      2.32 o 
   4   3  15      870.56      884.27     10.90 o 
   5   3  15      252.11      248.77      3.51 o 
   6   3  15       90.47       87.23      2.91 o 
   7   3  15       29.23       30.90      2.90 o 
   8   3  15      122.90      114.33      3.28 o 
 -11   4  15       38.26       41.88      2.65 o 
 -10   4  15       96.70      106.74      2.50 o 
  -9   4  15      283.75      306.42      7.92 o 
  -8   4  15       99.97      101.24      2.11 o 
  -7   4  15       80.97       88.44      2.03 o 
  -6   4  15      376.53      372.68      5.68 o 
  -5   4  15       18.59       21.46      1.90 o 
  -4   4  15       36.03       37.72      1.83 o 
  -3   4  15      401.36      390.22      3.84 o 
  -2   4  15       28.37       32.93      2.14 o 
  -1   4  15      395.57      385.23      4.00 o 
   0   4  15      355.88      338.46      2.91 o 
   1   4  15      798.49      793.57      8.33 o 
   2   4  15       90.54      100.89      2.50 o 
   3   4  15       62.76       71.30      2.41 o 
   4   4  15       54.53       60.68      2.46 o 
   5   4  15      478.18      444.57      5.72 o 
   6   4  15       42.76       44.02      2.44 o 
   7   4  15        3.59        6.78      2.68 o 
 -10   5  15        7.68        5.12      2.43 o 
  -9   5  15      257.92      252.47      3.16 o 
  -8   5  15        5.57        4.37      1.94 o 
  -7   5  15       19.93       21.54      2.46 o 
  -6   5  15       21.45       23.32      2.06 o 
  -5   5  15       21.83       29.51      1.71 o 
  -4   5  15        6.05        6.14      1.91 o 
  -3   5  15       72.07       71.98      1.98 o 
  -2   5  15      247.50      238.68      3.08 o 
  -1   5  15      102.93      112.87      2.53 o 
   0   5  15      538.54      497.71      6.77 o 
   1   5  15      768.51      738.03      9.15 o 
   2   5  15      140.68      150.80      2.53 o 
   3   5  15      326.21      330.23      4.78 o 
   4   5  15        1.18        4.68      2.24 o 
   5   5  15        6.27        9.42      2.39 o 
   6   5  15        0.18       -0.62      2.80 o 
  -9   6  15       45.06       42.44      6.68 o 
  -8   6  15       27.57       28.95      2.06 o 
  -7   6  15        6.23        5.34      2.37 o 
  -6   6  15       25.70       24.33      2.26 o 
  -5   6  15      452.31      433.06      8.43 o 
  -4   6  15       12.11       10.57      1.90 o 
  -3   6  15      170.99      164.20      2.65 o 
  -2   6  15       34.08       41.87      2.10 o 
  -1   6  15      139.00      132.65      2.88 o 
   0   6  15       14.06       12.88      1.92 o 
   1   6  15      103.55       95.54      2.68 o 
   2   6  15      353.62      349.55      4.77 o 
   3   6  15       11.50       15.25      2.29 o 
   4   6  15      131.59      128.38      2.78 o 
   5   6  15       38.05       40.79      2.98 o 
  -7   7  15        8.19        7.82      3.56 o 
  -6   7  15      105.67       95.55      2.49 o 
  -5   7  15        0.15        0.32      2.11 o 
  -4   7  15      608.88      610.28     11.22 o 
  -3   7  15       45.21       41.35      2.18 o 
  -2   7  15      155.90      155.60      2.58 o 
  -1   7  15       82.87       76.05      2.41 o 
   0   7  15      474.04      464.53      3.34 o 
   1   7  15       11.36       10.93      2.06 o 
   2   7  15       68.90       64.94      2.34 o 
   3   7  15       12.73        5.76      2.14 o 
  -2   8  15       92.33       94.07      3.45 o 
  -1   8  15       13.12       15.33      5.36 o 
 -12   0  16       40.63       42.09      3.84 o 
 -10   0  16       48.50       54.44      3.49 o 
  -8   0  16        5.68        7.13      2.92 o 
  -6   0  16        7.94        8.24      2.72 o 
  -4   0  16      345.38      368.78     13.01 o 
  -2   0  16       14.63       19.96      2.46 o 
   0   0  16      412.29      440.61      4.18 o 
   2   0  16       84.70       81.63      3.60 o 
   4   0  16       18.21       18.44      2.83 o 
   6   0  16      530.28      522.36      5.42 o 
   8   0  16       11.01        8.00      3.58 o 
 -12   1  16      121.66      125.85      3.03 o 
 -11   1  16       18.06       15.56      2.42 o 
 -10   1  16        6.39       14.92      2.50 o 
  -9   1  16      107.78       92.57      4.84 o 
  -8   1  16       53.12       74.11      4.64 o 
  -7   1  16        0.72        0.60      2.10 o 
  -6   1  16      321.99      324.11      8.63 o 
  -5   1  16      183.76      184.81      2.38 o 
  -4   1  16     2428.87     2443.73     36.53 o 
  -3   1  16     1105.72     1088.15     24.05 o 
  -2   1  16     1128.68     1120.03     17.06 o 
  -1   1  16      353.96      360.06      5.11 o 
   0   1  16     1887.15     1870.13     11.73 o 
   1   1  16       20.39       21.54      1.84 o 
   2   1  16       23.83       29.11      2.02 o 
   3   1  16       67.51       70.47      2.22 o 
   4   1  16      126.55      133.73      2.47 o 
   5   1  16       94.65       89.96      2.66 o 
   6   1  16      359.90      353.65      3.37 o 
   7   1  16      389.22      377.20      3.60 o 
   8   1  16        0.12        0.96      2.47 o 
 -12   2  16       38.03       42.19      3.82 o 
 -11   2  16      150.63      137.87      3.02 o 
 -10   2  16        1.26        1.18      2.11 o 
  -9   2  16      247.85      256.36      3.57 o 
  -8   2  16        9.48       10.83      2.23 o 
  -7   2  16      102.58       83.93      2.49 o 
  -6   2  16     1639.97     1610.57     27.94 o 
  -5   2  16     8016.31     8097.13    118.67 o 
  -4   2  16      472.58      475.26      4.22 o 
  -3   2  16      238.42      248.15      5.48 o 
  -2   2  16       16.47       16.81      1.76 o 
  -1   2  16      874.68      827.82     17.45 o 
   0   2  16       38.36       48.62      2.41 o 
   1   2  16     1616.67     1578.83     17.48 o 
   2   2  16      738.49      744.46      9.11 o 
   3   2  16      321.04      327.13      3.14 o 
   4   2  16       75.76       70.70      2.45 o 
   5   2  16       61.25       60.93      2.45 o 
   6   2  16        4.45        4.86      2.26 o 
   7   2  16      303.76      292.17      4.17 o 
   8   2  16       22.38       24.89      2.81 o 
 -11   3  16       26.13       24.75      2.48 o 
 -10   3  16       57.31       57.51      2.48 o 
  -9   3  16      179.96      178.91      2.83 o 
  -8   3  16       45.30       42.93      2.21 o 
  -7   3  16        9.98       13.43      1.89 o 
  -6   3  16       66.62       72.77      2.51 o 
  -5   3  16      160.34      144.30      3.54 o 
  -4   3  16      484.14      485.72     11.17 o 
  -3   3  16      201.46      186.30      2.55 o 
  -2   3  16      161.28      162.34      4.20 o 
  -1   3  16        5.16        8.00      1.94 o 
   0   3  16      340.11      343.01      7.12 o 
   1   3  16       14.65       23.90      1.90 o 
   2   3  16       10.44       10.43      2.22 o 
   3   3  16       25.02       27.86      2.31 o 
   4   3  16      342.30      346.91      3.57 o 
   5   3  16      149.83      144.55      3.03 o 
   6   3  16       15.35       13.74      2.67 o 
   7   3  16        5.97        9.46      2.73 o 
 -10   4  16       38.00       33.37      2.54 o 
  -9   4  16      242.86      247.79      4.76 o 
  -8   4  16      175.89      181.31      2.72 o 
  -7   4  16       57.84       61.52      2.14 o 
  -6   4  16      309.30      294.32      7.54 o 
  -5   4  16      194.41      187.76      3.91 o 
  -4   4  16       18.34       22.68      2.00 o 
  -3   4  16        0.05        0.03      2.11 o 
  -2   4  16      183.89      185.75      3.82 o 
  -1   4  16       13.59       13.06      1.79 o 
   0   4  16       12.86       23.07      2.08 o 
   1   4  16      225.33      227.23      4.06 o 
   2   4  16       34.85       35.56      2.37 o 
   3   4  16      696.70      716.82      8.02 o 
   4   4  16      340.56      313.06      3.11 o 
   5   4  16      133.93      128.95      2.96 o 
   6   4  16      153.30      151.35      2.97 o 
   7   4  16       28.13       27.47      2.87 o 
  -9   5  16       22.56       24.70      2.13 o 
  -8   5  16      348.94      347.97      3.49 o 
  -7   5  16       19.48       22.19      1.90 o 
  -6   5  16      294.57      285.36      3.30 o 
  -5   5  16        4.50        5.14      1.69 o 
  -4   5  16     1061.80     1039.11      7.55 o 
  -3   5  16       43.83       44.47      2.01 o 
  -2   5  16       88.14      109.61      2.14 o 
  -1   5  16      146.58      123.44      2.37 o 
   0   5  16      403.56      412.04      3.31 o 
   1   5  16        0.19       -0.07      2.07 o 
   2   5  16      100.20      115.77      2.22 o 
   3   5  16        8.89        8.33      2.15 o 
   4   5  16      664.49      614.91      5.93 o 
   5   5  16       93.65       91.91      2.69 o 
   6   5  16      269.10      271.12      3.79 o 
  -8   6  16        8.82        8.91      2.46 o 
  -7   6  16      217.56      218.67      2.44 o 
  -6   6  16       23.06       26.54      2.16 o 
  -5   6  16      461.36      458.67      6.46 o 
  -4   6  16        0.03       -0.43      2.13 o 
  -3   6  16      115.58      122.07      2.38 o 
  -2   6  16       94.67       88.31      2.24 o 
  -1   6  16      410.79      402.45      5.36 o 
   0   6  16       12.72       15.24      2.05 o 
   1   6  16       45.56       54.18      2.30 o 
   2   6  16      123.85      129.11      2.54 o 
   3   6  16       66.12       61.31      2.30 o 
   4   6  16       20.11       22.07      2.24 o 
  -6   7  16       72.83       71.26      2.88 o 
  -5   7  16      124.63      122.58      2.91 o 
  -4   7  16       90.11       89.46      2.43 o 
  -3   7  16        0.67        5.25      2.30 o 
  -2   7  16        0.04        3.65      2.32 o 
  -1   7  16        0.02        1.20      2.15 o 
   0   7  16       35.78       34.08      2.18 o 
   1   7  16        1.86        5.53      2.03 o 
   2   7  16       15.38       15.63      2.20 o 
 -11   0  17      103.07      121.51      4.77 o 
  -9   0  17      576.55      553.67     20.60 o 
  -7   0  17      853.66      824.40      5.84 o 
  -5   0  17       44.55       56.82      6.23 o 
  -3   0  17      582.16      576.20     21.05 o 
  -1   0  17     1123.31     1118.90      5.98 o 
   1   0  17      723.00      741.24     16.85 o 
   3   0  17      523.06      544.19      4.76 o 
   5   0  17       81.35       81.49      3.67 o 
   7   0  17      599.92      596.46     12.50 o 
 -11   1  17       36.78       42.18      2.63 o 
 -10   1  17      218.72      219.28      3.48 o 
  -9   1  17       12.47       14.37      2.45 o 
  -8   1  17       14.97       19.74      2.26 o 
  -7   1  17       62.69       63.32      3.52 o 
  -6   1  17      203.87      230.64      5.49 o 
  -5   1  17       35.78       37.54      2.32 o 
  -4   1  17      317.52      314.31      3.53 o 
  -3   1  17       12.75       14.03      1.98 o 
  -2   1  17        1.87        4.08      1.92 o 
  -1   1  17      131.61      138.00      2.56 o 
   0   1  17      887.76      909.72      7.03 o 
   1   1  17       58.76       65.05      1.96 o 
   2   1  17      169.94      170.72      2.48 o 
   3   1  17        7.91        7.15      2.05 o 
   4   1  17       44.57       50.68      2.40 o 
   5   1  17      399.81      388.71      3.55 o 
   6   1  17      721.87      726.56      6.96 o 
   7   1  17        0.98        3.39      2.51 o 
   8   1  17       93.61       86.14      2.97 o 
 -11   2  17       13.47       21.21      2.34 o 
 -10   2  17      250.59      239.53      3.52 o 
  -9   2  17       77.20       72.26      2.54 o 
  -8   2  17      130.15      115.39      3.48 o 
  -7   2  17       53.18       51.44      2.55 o 
  -6   2  17       36.11       33.65      2.09 o 
  -5   2  17        0.29        0.06      1.99 o 
  -4   2  17       72.40       79.26      2.64 o 
  -3   2  17       19.07       19.28      1.91 o 
  -2   2  17       39.64       57.82      6.86 o 
  -1   2  17        2.42        5.53      1.78 o 
   0   2  17      311.35      297.45      6.18 o 
   1   2  17        0.25       -0.02      1.93 o 
   2   2  17        0.10        0.79      2.07 o 
   3   2  17       12.90       15.14      1.91 o 
   4   2  17       63.76       69.12      2.53 o 
   5   2  17      187.63      191.95      3.05 o 
   6   2  17      134.60      128.52      2.72 o 
   7   2  17      142.12      138.45      2.84 o 
 -11   3  17      116.56      112.45      2.80 o 
 -10   3  17      334.12      330.25      7.93 o 
  -9   3  17        2.31        0.71      2.28 o 
  -8   3  17      510.15      498.12      6.56 o 
  -7   3  17        0.23        0.71      2.43 o 
  -6   3  17      527.62      520.67      9.45 o 
  -5   3  17       36.89       43.53      2.56 o 
  -4   3  17       35.51       33.41      2.02 o 
  -3   3  17       65.98       61.41      2.23 o 
  -2   3  17        3.06        5.10      1.79 o 
  -1   3  17       70.50       64.46      2.18 o 
   0   3  17      626.20      624.75     13.49 o 
   1   3  17      176.51      181.07      2.74 o 
   2   3  17      164.29      153.25      3.00 o 
   3   3  17       11.71       10.50      2.17 o 
   4   3  17      187.21      200.97      3.81 o 
   5   3  17       92.96      106.79      2.91 o 
   6   3  17      532.99      523.24      4.55 o 
   7   3  17       41.44       47.71      2.99 o 
 -10   4  17       27.21       24.23      2.62 o 
  -9   4  17      307.22      323.56      3.98 o 
  -8   4  17        0.53        2.12      1.82 o 
  -7   4  17      333.95      313.13      3.67 o 
  -6   4  17      535.37      537.19      9.30 o 
  -5   4  17      506.64      526.76      5.79 o 
  -4   4  17       94.82       88.90      3.00 o 
  -3   4  17      404.67      387.97      3.35 o 
  -2   4  17       96.73       91.40      2.36 o 
  -1   4  17      219.15      239.53      2.60 o 
   0   4  17        9.84       10.21      2.04 o 
   1   4  17      240.66      234.50      4.15 o 
   2   4  17        4.23        7.57      2.09 o 
   3   4  17      111.32      117.82      2.51 o 
   4   4  17      156.53      171.92      2.78 o 
   5   4  17      156.73      149.72      3.00 o 
   6   4  17        6.08        8.41      2.54 o 
  -9   5  17       26.85       28.97      2.02 o 
  -8   5  17       12.49       14.43      2.16 o 
  -7   5  17        2.96        2.44      1.74 o 
  -6   5  17      140.50      149.99      2.34 o 
  -5   5  17      383.54      368.85      8.05 o 
  -4   5  17       67.57       60.65      2.02 o 
  -3   5  17       14.41       13.95      1.88 o 
  -2   5  17      182.72      186.98      2.45 o 
  -1   5  17       28.62       27.40      1.84 o 
   0   5  17       11.68       11.22      1.87 o 
   1   5  17        5.77        7.23      2.21 o 
   2   5  17      362.39      369.75      4.96 o 
   3   5  17       12.46       11.69      2.07 o 
   4   5  17        0.43       -0.09      2.25 o 
   5   5  17      162.47      145.67      2.92 o 
  -7   6  17       21.59       19.50      2.23 o 
  -6   6  17      153.92      147.52      2.27 o 
  -5   6  17       50.01       51.41      2.24 o 
  -4   6  17       70.68       69.99      2.47 o 
  -3   6  17      260.38      257.58      4.08 o 
  -2   6  17       64.80       63.57      2.10 o 
  -1   6  17      109.96      104.53      2.26 o 
   0   6  17        0.52        2.80      1.97 o 
   1   6  17       37.00       39.23      2.33 o 
   2   6  17       40.58       46.63      2.23 o 
   3   6  17       59.71       62.82      2.68 o 
  -5   7  17        2.54        5.18      2.65 o 
  -4   7  17      215.50      212.65      2.70 o 
  -3   7  17       23.31       24.07      2.38 o 
  -2   7  17      523.38      504.72      6.79 o 
  -1   7  17       86.33       80.21      2.29 o 
   0   7  17      209.44      213.19      5.22 o 
   1   7  17        0.84        1.53      2.14 o 
 -10   0  18       76.69       67.74      3.69 o 
  -8   0  18      962.01      876.53     23.46 o 
  -6   0  18       76.72       78.40      5.11 o 
  -4   0  18      393.47      420.65     16.76 o 
  -2   0  18      252.89      241.56      9.17 o 
   0   0  18       72.03       77.55      2.87 o 
   2   0  18      113.50      109.11      3.33 o 
   4   0  18      749.46      771.77     14.19 o 
   6   0  18      501.71      499.42      8.70 o 
 -11   1  18      184.35      181.27      4.55 o 
 -10   1  18       26.29       23.61      2.58 o 
  -9   1  18      221.98      232.52      3.99 o 
  -8   1  18       25.33       28.26      2.10 o 
  -7   1  18        0.16        3.80      2.02 o 
  -6   1  18      167.93      170.25      3.91 o 
  -5   1  18      502.81      472.23      9.48 o 
  -4   1  18      948.71      933.26     18.73 o 
  -3   1  18      924.00      869.77      9.49 o 
  -2   1  18     3158.27     3155.60     29.04 o 
  -1   1  18        1.53       -1.66      2.04 o 
   0   1  18       15.78       16.86      2.08 o 
   1   1  18      385.89      400.23      2.91 o 
   2   1  18      719.31      738.82     10.98 o 
   3   1  18       75.55       74.44      2.47 o 
   4   1  18        1.77        1.88      2.06 o 
   5   1  18      237.80      239.13      3.66 o 
   6   1  18       34.17       39.33      2.40 o 
   7   1  18       10.24       10.43      2.43 o 
 -11   2  18       82.93       85.32      2.41 o 
 -10   2  18       21.50       17.91      2.31 o 
  -9   2  18       72.73       69.51      3.08 o 
  -8   2  18       41.75       40.11      2.41 o 
  -7   2  18       35.46       29.15      2.29 o 
  -6   2  18      425.08      406.97      9.38 o 
  -5   2  18        1.97        4.51      1.96 o 
  -4   2  18       56.72       55.81      2.56 o 
  -3   2  18     1027.44     1030.57     18.91 o 
  -2   2  18        3.56        8.93      2.16 o 
  -1   2  18      127.90      128.54      2.34 o 
   0   2  18       27.43       32.04      2.19 o 
   1   2  18      527.55      539.59      6.00 o 
   2   2  18       36.00       36.61      2.28 o 
   3   2  18      805.94      806.56     12.89 o 
   4   2  18      163.30      151.68      2.72 o 
   5   2  18      180.88      185.64      3.60 o 
   6   2  18       59.19       71.02      2.79 o 
   7   2  18       68.25       67.44      2.67 o 
 -10   3  18        6.96        6.57      2.13 o 
  -9   3  18      220.52      198.83      2.89 o 
  -8   3  18        6.95        8.39      2.29 o 
  -7   3  18      108.37      100.22      2.39 o 
  -6   3  18      124.06      129.42      3.61 o 
  -5   3  18      606.83      585.89      5.32 o 
  -4   3  18      548.32      517.75      6.63 o 
  -3   3  18        6.22        9.58      2.16 o 
  -2   3  18      222.57      223.28      3.22 o 
  -1   3  18       29.14       36.16      2.02 o 
   0   3  18       47.86       49.44      2.10 o 
   1   3  18      162.96      155.36      4.31 o 
   2   3  18      270.18      257.10      4.88 o 
   3   3  18        0.10        1.80      1.96 o 
   4   3  18      266.24      260.49      3.40 o 
   5   3  18        0.28        1.47      2.72 o 
   6   3  18       30.14       26.74      3.02 o 
  -9   4  18       10.69       10.51      1.98 o 
  -8   4  18      204.77      201.86      4.20 o 
  -7   4  18      118.39      117.98      2.59 o 
  -6   4  18       31.88       37.79      1.92 o 
  -5   4  18        0.55        1.38      1.93 o 
  -4   4  18      110.92      101.52      2.53 o 
  -3   4  18        2.75        4.57      1.99 o 
  -2   4  18       16.44       18.88      2.00 o 
  -1   4  18        0.08        0.22      2.27 o 
   0   4  18      291.95      275.13      3.07 o 
   1   4  18        9.34       22.45      2.00 o 
   2   4  18        3.83        4.65      2.16 o 
   3   4  18       21.45       19.50      2.19 o 
   4   4  18      278.84      264.10      3.96 o 
   5   4  18       87.49       83.58      2.68 o 
  -8   5  18        8.93       13.25      2.29 o 
  -7   5  18       98.79      106.02      2.28 o 
  -6   5  18      233.43      229.99      3.90 o 
  -5   5  18        1.01        1.29      1.71 o 
  -4   5  18      110.98      105.39      2.13 o 
  -3   5  18       10.18        5.93      1.93 o 
  -2   5  18       66.36       70.99      2.55 o 
  -1   5  18        5.52        2.86      2.00 o 
   0   5  18        1.14        4.11      1.83 o 
   1   5  18       28.59       32.29      2.20 o 
   2   5  18      405.43      386.17      6.53 o 
   3   5  18       25.67       24.72      2.30 o 
   4   5  18       44.38       45.04      2.33 o 
  -6   6  18       57.11       55.73      2.34 o 
  -5   6  18       50.98       53.38      2.22 o 
  -4   6  18       79.31       75.50      2.40 o 
  -3   6  18      467.99      465.82      4.53 o 
  -2   6  18      131.16      128.18      2.43 o 
  -1   6  18      101.39       96.46      2.35 o 
   0   6  18       44.96       43.28      2.01 o 
   1   6  18      120.67      117.60      2.46 o 
   2   6  18        0.15        2.35      2.28 o 
 -11   0  19        0.14       -0.42      5.01 o 
  -9   0  19        2.89       -1.01      3.19 o 
  -7   0  19      123.00      131.41      4.09 o 
  -5   0  19      353.63      371.45     13.11 o 
  -3   0  19      351.23      355.56      5.59 o 
  -1   0  19      388.76      384.04     11.17 o 
   1   0  19       45.84       50.93      2.93 o 
   3   0  19      294.52      285.35      4.80 o 
   5   0  19       36.69       29.75      3.39 o 
 -11   1  19        0.12        3.93      3.46 o 
 -10   1  19       10.27       12.24      2.75 o 
  -9   1  19      437.88      433.52      3.72 o 
  -8   1  19       34.05       41.39      2.41 o 
  -7   1  19       79.96       87.66      2.40 o 
  -6   1  19      153.40      146.67      4.81 o 
  -5   1  19        1.53        6.87      1.83 o 
  -4   1  19      237.73      239.95      2.74 o 
  -3   1  19     1323.21     1344.19     23.93 o 
  -2   1  19        2.39        5.22      1.86 o 
  -1   1  19      136.22      135.19      2.65 o 
   0   1  19       26.22       26.77      1.83 o 
   1   1  19      149.53      148.64      3.54 o 
   2   1  19      156.60      154.54      2.50 o 
   3   1  19      730.54      761.86     12.07 o 
   4   1  19       19.11       21.21      2.22 o 
   5   1  19        1.57        3.43      2.40 o 
   6   1  19        1.76        1.05      2.35 o 
 -10   2  19      417.31      415.80      3.62 o 
  -9   2  19        0.03        0.40      2.66 o 
  -8   2  19       78.73       89.51      2.94 o 
  -7   2  19        0.03        1.12      2.15 o 
  -6   2  19       60.50       60.74      2.77 o 
  -5   2  19      103.52      115.94      2.00 o 
  -4   2  19      180.58      186.25      5.44 o 
  -3   2  19        2.63        6.14      1.83 o 
  -2   2  19      191.81      199.87      3.07 o 
  -1   2  19      137.02      131.47      3.13 o 
   0   2  19     1135.14     1080.86     20.92 o 
   1   2  19        0.36        3.67      2.06 o 
   2   2  19      639.92      667.28      8.27 o 
   3   2  19        2.93        6.21      2.08 o 
   4   2  19      185.79      183.57      3.84 o 
   5   2  19       20.60       20.21      2.57 o 
   6   2  19      186.38      179.35      4.13 o 
 -10   3  19       12.44       19.74      2.25 o 
  -9   3  19      383.13      374.05      8.12 o 
  -8   3  19      122.52      113.93      2.50 o 
  -7   3  19        0.87        4.64      1.89 o 
  -6   3  19       11.56       11.06      2.17 o 
  -5   3  19       60.64       64.81      3.62 o 
  -4   3  19       22.18       19.52      2.07 o 
  -3   3  19      182.37      189.46      3.22 o 
  -2   3  19        7.94       13.79      1.93 o 
  -1   3  19       36.11       47.05      1.98 o 
   0   3  19       21.87       30.72      1.96 o 
   1   3  19       14.59       11.40      2.28 o 
   2   3  19      316.96      317.92      5.25 o 
   3   3  19      274.15      275.96      3.27 o 
   4   3  19       49.40       49.22      2.73 o 
   5   3  19       43.58       39.41      3.02 o 
  -9   4  19        0.12       -2.00      2.31 o 
  -8   4  19       38.65       39.42      2.28 o 
  -7   4  19      235.11      228.10      3.63 o 
  -6   4  19       22.67       24.05      2.01 o 
  -5   4  19       29.42       28.19      2.19 o 
  -4   4  19      220.88      217.58      2.51 o 
  -3   4  19      108.17      102.71      3.32 o 
  -2   4  19       44.68       40.38      2.14 o 
  -1   4  19       66.60       64.40      2.16 o 
   0   4  19      333.75      335.53      7.25 o 
   1   4  19        6.41        7.87      2.02 o 
   2   4  19       21.17       17.28      2.23 o 
   3   4  19       12.07       16.60      2.29 o 
   4   4  19        0.22        0.94      2.18 o 
   5   4  19       68.58       68.92      5.56 o 
  -8   5  19       11.83        0.00      7.45 o 
  -7   5  19       79.59       82.79      2.12 o 
  -6   5  19        0.12        3.37      2.03 o 
  -5   5  19      157.32      159.71      2.55 o 
  -4   5  19      402.04      405.93      6.30 o 
  -3   5  19      218.67      212.96      2.56 o 
  -2   5  19        0.17        1.65      1.92 o 
  -1   5  19      187.99      185.49      4.93 o 
   0   5  19      108.68      108.03      2.26 o 
   1   5  19       93.33       91.85      2.53 o 
   2   5  19        4.45        8.79      2.31 o 
   3   5  19      261.41      254.80      4.69 o 
  -5   6  19        1.82        1.75      2.20 o 
  -4   6  19      182.70      178.06      2.63 o 
  -3   6  19       35.26       38.33      2.04 o 
  -2   6  19      367.37      368.27      5.90 o 
  -1   6  19       18.26       17.38      2.02 o 
   0   6  19       33.43       34.98      2.22 o 
   1   6  19        0.38        4.04      2.08 o 
 -10   0  20      472.57      464.89     12.68 o 
  -8   0  20      731.48      769.19     13.54 o 
  -6   0  20      527.81      508.46     19.07 o 
  -4   0  20        8.90       15.31      4.81 o 
  -2   0  20      220.20      208.55      3.32 o 
   0   0  20      773.32      741.67     12.99 o 
   2   0  20     1029.82     1017.38     26.28 o 
   4   0  20        3.89        4.45      2.69 o 
   6   0  20      426.85      396.38      5.37 o 
 -10   1  20        9.77       11.87      2.88 o 
  -9   1  20      177.53      179.73      4.26 o 
  -8   1  20       51.60       56.49      2.49 o 
  -7   1  20      608.73      593.08     14.45 o 
  -6   1  20      237.04      216.92      2.85 o 
  -5   1  20      259.87      264.76      4.99 o 
  -4   1  20        8.07        8.55      1.88 o 
  -3   1  20       21.64       22.63      1.88 o 
  -2   1  20        3.34        5.05      1.75 o 
  -1   1  20       53.40       59.75      2.23 o 
   0   1  20        5.38        1.94      1.82 o 
   1   1  20       38.81       38.12      2.06 o 
   2   1  20       11.02       15.40      2.12 o 
   3   1  20      202.98      196.19      2.57 o 
   4   1  20        1.63        1.86      2.12 o 
   5   1  20       28.94       33.89      2.43 o 
   6   1  20       21.16       25.34      5.17 o 
 -10   2  20       20.64       23.89      2.55 o 
  -9   2  20      118.69      111.19      2.95 o 
  -8   2  20        4.21        5.97      2.09 o 
  -7   2  20       14.75       17.58      2.28 o 
  -6   2  20        5.78        7.57      2.07 o 
  -5   2  20      238.88      235.80      3.67 o 
  -4   2  20      110.48      135.20      2.79 o 
  -3   2  20      188.53      180.53      4.66 o 
  -2   2  20      123.07      116.60      2.38 o 
  -1   2  20       58.38       53.15      2.27 o 
   0   2  20        0.64        2.25      2.03 o 
   1   2  20       10.38       12.97      2.43 o 
   2   2  20       12.11       15.30      2.49 o 
   3   2  20        1.79        2.16      2.17 o 
   4   2  20        3.33        6.84      2.35 o 
   5   2  20       29.39       31.89      2.79 o 
  -9   3  20       45.40       44.98      2.18 o 
  -8   3  20       34.96       36.41      2.28 o 
  -7   3  20      650.15      610.56     11.29 o 
  -6   3  20       23.72       30.68      2.36 o 
  -5   3  20      204.60      197.09      3.34 o 
  -4   3  20      687.36      691.00     11.45 o 
  -3   3  20      808.75      822.24      9.11 o 
  -2   3  20       20.25       26.39      1.98 o 
  -1   3  20      259.57      257.77      3.60 o 
   0   3  20        0.69        2.56      1.99 o 
   1   3  20      126.45      141.55      2.62 o 
   2   3  20       32.74       37.39      2.43 o 
   3   3  20        3.11        6.22      2.14 o 
   4   3  20        0.30        6.07      2.61 o 
   5   3  20       15.45       15.67      7.32 o 
  -8   4  20      101.71      105.72      2.87 o 
  -7   4  20       91.35       88.15      2.38 o 
  -6   4  20     1127.83     1081.22     14.08 o 
  -5   4  20      106.94      106.29      2.32 o 
  -4   4  20      365.32      393.60      7.38 o 
  -3   4  20       21.73       23.86      2.14 o 
  -2   4  20      720.15      723.45      4.15 o 
  -1   4  20       16.43       23.66      2.41 o 
   0   4  20        3.16        3.44      1.93 o 
   1   4  20        3.62        4.16      1.97 o 
   2   4  20      395.09      365.28      5.82 o 
   3   4  20        1.66        4.08      2.34 o 
   4   4  20       37.01       43.20      3.15 o 
  -7   5  20        7.33        9.12      4.87 o 
  -6   5  20        0.44        2.18      1.88 o 
  -5   5  20      188.53      195.06      2.70 o 
  -4   5  20       17.54       18.02      2.16 o 
  -3   5  20       36.30       37.63      2.06 o 
  -2   5  20       11.67       13.67      1.80 o 
  -1   5  20       71.94       67.75      2.20 o 
   0   5  20      155.97      148.01      3.86 o 
   1   5  20        0.21       -0.04      2.35 o 
   2   5  20       26.45       27.24      2.15 o 
  -3   6  20        6.24        8.45      2.45 o 
  -2   6  20       39.06       39.90      1.96 o 
  -1   6  20       13.73       15.88      3.99 o 
  -9   0  21      304.02      315.25      8.08 o 
  -7   0  21      115.30      117.96      3.75 o 
  -5   0  21      265.56      263.28      3.80 o 
  -3   0  21      928.47      915.02     28.59 o 
  -1   0  21      358.96      354.09      8.35 o 
   1   0  21        1.88        3.71      2.91 o 
   3   0  21      312.39      318.27      8.92 o 
   5   0  21        7.88       14.73      3.70 o 
  -9   1  21       93.31       92.48      2.61 o 
  -8   1  21       55.20       56.43      2.62 o 
  -7   1  21      406.23      393.44      8.44 o 
  -6   1  21      243.41      227.40      2.99 o 
  -5   1  21        2.85        4.44      2.06 o 
  -4   1  21      305.64      298.03      3.85 o 
  -3   1  21      226.03      226.82      3.55 o 
  -2   1  21      137.23      146.78      2.74 o 
  -1   1  21       52.06       58.05      1.95 o 
   0   1  21        1.36        1.40      1.82 o 
   1   1  21       34.92       35.97      2.06 o 
   2   1  21        0.32       -0.03      2.18 o 
   3   1  21      129.59      131.32      3.47 o 
   4   1  21        3.80        4.11      2.32 o 
   5   1  21      259.85      243.04      5.28 o 
  -9   2  21        5.89        5.68      2.23 o 
  -8   2  21      663.25      642.59     14.23 o 
  -7   2  21        0.02        1.88      2.25 o 
  -6   2  21      107.60      107.10      2.85 o 
  -5   2  21       78.38       81.00      2.07 o 
  -4   2  21      122.79      111.94      2.00 o 
  -3   2  21        7.68        9.31      1.96 o 
  -2   2  21      232.29      230.94      3.78 o 
  -1   2  21        0.01        0.28      2.08 o 
   0   2  21      188.06      190.07      4.24 o 
   1   2  21       33.29       44.19      2.22 o 
   2   2  21      218.75      236.03      6.59 o 
   3   2  21       75.26       72.62      2.64 o 
   4   2  21       87.74       80.68      2.67 o 
  -8   3  21       15.96       18.57      2.33 o 
  -7   3  21      651.78      653.25     10.11 o 
  -6   3  21      390.33      376.97      7.68 o 
  -5   3  21       58.10       58.41      2.30 o 
  -4   3  21      699.26      674.07      4.75 o 
  -3   3  21        0.55       -0.50      1.92 o 
  -2   3  21        0.28        5.11      1.96 o 
  -1   3  21       31.61       33.27      1.95 o 
   0   3  21      147.41      168.57      5.36 o 
   1   3  21       21.84       24.77      2.20 o 
   2   3  21       16.33       13.91      2.22 o 
   3   3  21        4.40        9.00      2.22 o 
   4   3  21        1.45        4.38      3.21 o 
  -7   4  21       35.82       37.60      2.03 o 
  -6   4  21       38.17       35.86      2.40 o 
  -5   4  21       36.34       38.31      2.19 o 
  -4   4  21      237.13      235.06      4.36 o 
  -3   4  21      495.85      476.84      9.09 o 
  -2   4  21     1081.67     1064.05     12.20 o 
  -1   4  21      149.12      156.77      3.03 o 
   0   4  21       21.76       22.63      2.30 o 
   1   4  21       25.94       23.57      2.07 o 
   2   4  21       89.94       94.90      2.49 o 
  -5   5  21        3.60        8.09      1.96 o 
  -4   5  21       10.66       12.42      2.17 o 
  -3   5  21      115.92      120.99      2.71 o 
  -2   5  21        8.55       12.28      1.99 o 
  -1   5  21      187.99      181.18      3.37 o 
   0   5  21        8.97        9.72      2.18 o 
  -8   0  22       71.01       78.45      3.76 o 
  -6   0  22      140.76      146.92      4.84 o 
  -4   0  22        1.40        9.44      3.60 o 
  -2   0  22        3.94        1.34      2.78 o 
   0   0  22        6.84       15.21      3.23 o 
   2   0  22        1.44        5.84      3.00 o 
   4   0  22      169.59      187.43      3.59 o 
  -9   1  22        1.07        7.80      7.21 o 
  -8   1  22       39.19       41.55      2.99 o 
  -7   1  22      109.06      107.74      2.58 o 
  -6   1  22      127.71      125.09      2.83 o 
  -5   1  22      146.02      142.73      2.59 o 
  -4   1  22       38.91       45.95      2.18 o 
  -3   1  22        1.55        1.44      1.89 o 
  -2   1  22      653.24      641.76      4.57 o 
  -1   1  22       62.47       67.47      2.08 o 
   0   1  22      164.07      157.12      3.64 o 
   1   1  22       56.47       50.42      2.45 o 
   2   1  22      854.44      863.41     13.96 o 
   3   1  22       56.85       56.86      2.36 o 
   4   1  22       21.51       26.98      2.46 o 
  -8   2  22        3.87        7.20      2.67 o 
  -7   2  22      705.06      691.50     12.91 o 
  -6   2  22        0.01       -0.57      2.09 o 
  -5   2  22       20.22       23.63      2.27 o 
  -4   2  22       36.49       35.54      1.98 o 
  -3   2  22       17.75       20.39      2.04 o 
  -2   2  22       92.77       84.69      2.15 o 
  -1   2  22      680.83      646.85      6.39 o 
   0   2  22       18.19       17.54      2.17 o 
   1   2  22      125.50      129.64      2.62 o 
   2   2  22        0.02        3.30      2.43 o 
   3   2  22      209.99      196.69      4.25 o 
  -7   3  22       79.84       83.85      2.84 o 
  -6   3  22      168.96      165.60      2.91 o 
  -5   3  22       80.48       77.82      2.57 o 
  -4   3  22        4.64        6.39      2.28 o 
  -3   3  22      424.24      419.56      6.53 o 
  -2   3  22       15.30       14.27      2.03 o 
  -1   3  22       25.21       27.34      2.40 o 
   0   3  22       13.71       12.75      2.44 o 
   1   3  22       37.20       39.62      2.30 o 
   2   3  22       24.08       21.72      2.21 o 
  -6   4  22       46.97       47.06      2.26 o 
  -5   4  22       70.25       69.17      2.36 o 
  -4   4  22       56.25       58.06      2.91 o 
  -3   4  22       62.23       70.20      2.26 o 
  -2   4  22      344.72      342.62      6.66 o 
  -1   4  22       11.53       16.40      2.57 o 
   0   4  22       75.43       79.60      2.43 o 
   1   4  22       98.06      105.06      2.56 o 
  -7   0  23      261.40      247.43      7.73 o 
  -5   0  23      142.12      156.55      3.91 o 
  -3   0  23      749.48      719.51     10.10 o 
  -1   0  23      349.45      357.93      6.11 o 
   1   0  23      369.07      390.55      5.82 o 
  -8   1  23       43.41       50.03      5.43 o 
  -7   1  23        3.37        4.83      2.14 o 
  -6   1  23       64.36       73.88      2.70 o 
  -5   1  23       73.97       77.72      2.61 o 
  -4   1  23      113.35      110.46      2.52 o 
  -3   1  23      148.83      151.10      2.75 o 
  -2   1  23      629.04      648.69     13.24 o 
  -1   1  23        0.52        2.32      2.18 o 
   0   1  23       60.00       60.74      2.14 o 
   1   1  23        3.29        1.99      2.06 o 
   2   1  23       14.52       17.57      1.99 o 
  -7   2  23        1.38        3.99      2.30 o 
  -6   2  23      125.78      126.36      3.07 o 
  -5   2  23        0.44        4.01      2.21 o 
  -4   2  23      183.09      180.12      2.79 o 
  -3   2  23        0.01        0.68      2.07 o 
  -2   2  23       10.55        8.29      1.99 o 
  -1   2  23       38.57       42.30      2.20 o 
   0   2  23        6.24        7.37      2.31 o 
   1   2  23       13.11       13.04      2.38 o 
   2   2  23        0.69        5.13      2.24 o 
  -6   3  23       71.84       85.98      2.52 o 
  -5   3  23      164.41      167.92      3.26 o 
  -4   3  23      124.87      117.38      2.53 o 
  -3   3  23       52.88       57.02      2.19 o 
  -2   3  23      325.02      315.18      3.74 o 
  -1   3  23        1.42        2.52      2.06 o 
   0   3  23        2.65        3.90      2.23 o 
   1   3  23        5.09        1.34      2.52 o 
  -3   4  23      650.52      637.29      9.18 o 
  -2   4  23      261.84      264.35      4.59 o 
  -6   0  24       56.47       60.38      3.42 o 
  -4   0  24       89.68       90.62      5.13 o 
  -2   0  24      108.65       92.54      3.65 o 
   0   0  24        0.66        4.02      2.74 o 
  -6   1  24       55.43       51.28      2.83 o 
  -5   1  24        4.18        7.57      2.30 o 
  -4   1  24      258.64      262.90      2.97 o 
  -3   1  24       29.61       33.47      2.15 o 
  -2   1  24      132.12      127.37      2.91 o 
  -1   1  24      124.47      118.33      3.22 o 
   0   1  24      207.23      203.84      4.00 o 
   1   1  24        0.10        2.23      2.26 o 
  -5   2  24      345.35      352.33      4.92 o 
  -4   2  24       78.11       81.50      2.44 o 
  -3   2  24      132.39      127.83      3.85 o 
  -2   2  24        8.97       11.66      2.22 o 
  -1   2  24        6.47       11.46      2.43 o 
   0   2  24      150.42      170.11      2.83 o 
  -3   3  24       36.33       44.33      3.29 o 
  -2   3  24        2.70       -0.77      7.16 o 
  -3   0  25        1.63        5.07      3.94 o 
  -3   1  25       17.05       14.92      2.68 o 
  -2   1  25        0.11        3.00      5.21 o 
                                                 
